# Supplementary material for: Application of polygenic scores to a deeply phenotyped sample enriched for substance use disorders reveals extensive pleiotropy with psychiatric and somatic traits
Source: Neuropsychopharmacology. 2024 Jul 23;49(13):1958–67. doi: 10.1038/s41386-024-01922-2 (PMC11480112; doi:10.1038/s41386-024-01922-2)
Supplement: Supplementary file 2 — Supplementary Tables [file 41386_2024_1922_MOESM2_ESM.xlsx]

## Sheet: Table of Contents
Table of contents
Supplementary Table 1: GWAS of psychiatric and medical disorders used for PGS calculation
Supplementary Table 2: Demographics for psychiatric and medical disorders in Yale-Penn Sample
Supplementary Table 3: PheWAS results for bipolar PGS in African Ancestry
Supplementary Table 4: PheWAS results for major depressive disorder PGS in African Ancestry
Supplementary Table 5: PheWAS results for generalized anxiety disorder PGS in African Ancestry
Supplementary Table 6: PheWAS results for post traumatic stress disorder PGS in African Ancestry
Supplementary Table 7: PheWAS results for schizophrenia PGS in African Ancestry
Supplementary Table 8: PheWAS results for bipolar PGS in European Ancestry
Supplementary Table 9: PheWAS results for major depressive disorder PGS in European Ancestry
Supplementary Table 10: PheWAS results for generalized anxiety disorder PGS in European Ancestry
Supplementary Table 11: PheWAS results for post traumatic stress disorder PGS in European Ancestry
Supplementary Table 12: PheWAS results for schizophrenia PGS in European Ancestry
Supplementary Table 13: PheWAS results for Tourette's Syndrome PGS in European Ancestry
Supplementary Table 14: PheWAS results for Anorexia PGS in European Ancestry
Supplementary Table 15: PheWAS results for Autism Spectrum Disorder PGS in European Ancestry
Supplementary Table 16: PheWAS results for Obsessive-Compulsive Disorder PGS in European Ancestry
Supplementary Table 17: PheWAS results for Panic Disorder PGS in European Ancestry
Supplementary Table 18: PheWAS results for Body-mass Index PGS in European Ancestry
Supplementary Table 19: PheWAS results for coronary artery disease PGS in European Ancestry
Supplementary Table 20: PheWAS results for Type II Diabetes PGS in European Ancestry
Supplementary Table 21: Number of associations that pass Bonferroni correction per domain for each PGS with significant associations

## Sheet: STable 1
Supplementary Table 1: GWAS of psychiatric and medical disorders used for PGS calculation
Phenotype	Study title	PMID	Cohort information	Sample size
European Ancestry
Self-reported and clinical diagnosis of Anorexia Nervosa	Watson, et al. 2019 Nature	31308545	FREEZE 2 AN sample	N(cases) = 16992
				N(controls) = 55525
ICD Diagnosis of ASD	Grove, et al. 2019 Nature Genetics	30804558	iPSYCH-PGC meta-analysis	N(cases) = 18381
				N(controls) = 27969
Bipolar I or Bipolar II diagnosis	Mullins, et al. 2021 Nature Genetics	34002096	Dataset comprises 57 cohorts	N(cases) = 41917
				N(controls) = 371549
GAD-2 scores	Levey, et al. 2020 American Journal of Psychiatry	31906708	MVP	N = 175163
Major Depression Diagnosis	Als, et al. 2023 Nature Medicine	medrxiv	iPSYCH, other external statistics (PGC2, Howard et al, FinnGen)	N(cases) = 371184
				N(controls) = 664576
DSM-IV OCD diagnosis	IOCDF-GC and OCGAS. 2017 Nature	28761083	Meta-analysis from 7 cohorts in IOCDF-GC and OCGAS	N(cases) = 2688
				N(controls) = 7037
Lifetime diagnosis of PD according to DSM-III-R, DSM-IV, or ICD-10 criteria	Forstner, et al. 2019 Nature	31712720	Meta-analysis of 6 case-control cohorts	N(cases) = 2248
				N(controls) = 7992
Lifetime PTSD diagnosis via health records	Stein, et al. 2021 Nature Genetics	33510476	MVP	N = 214408
Schizophrenia, various: consensus diagnosis, research diagnostic interview, review of medical records, or mixed strategy	Trubetskoy, et al. 2022 Nature	35396580	Meta-analysis from 76 cohorts	N(cases) = 53386 N(controls) = 77258
DSM-based Tourette’s syndrome diagnoses	Yu, et al. 2019 American Journal of Psychiatry	30818990	Four GWAS datasets (details in paper)	N(cases) = 4819
				N(controls) = 9488
BMI	Yengo, et al. 2018 Human Molecular Genetics	30124842	Meta-analysis of UKB and GIANT consortium statistics	N = 700,000
Coronary artery disease	Schunkert, et al. 2011 Nature	21378990	Meta-analysis of statistics from 14 sources	N(cases) = 22,233
				N(controls) = 64,762
Type II Diabetes	Mahajan, et al. 2022 Nature Genetics	35551307	DIAMANTE consortium	N(cases) = 180,834
				N(controls) = 1,159,055
African Ancestry
DSM-IV Bipolar I Disorder diagnosis	Bigdeli, et al. 2021 Schizophrenia Bulletin	33169155	CSP#572, GPC, COGS, BiGS	N = 8370
GAD-2 score	Levey, et al. 2020 American Journal of Psychiatry	31906708	MVP	N = 24,448
ICD diagnosis of MDD	Levey, et al. 2021 Nature Neuroscience	34045744	MVP	N(cases) = 25,843 N(controls) = 33,757
PTSD diagnosis based on a validated electronic health record algorithm	Stein, et al. 2021 Nature Genetics	33510476	MVP	N = 51,036
Diagnosis of schizophrenia or schizoaffective disorder based on semi-structured clinical interview	Trubetskoy, et al. 2022 Nature	35396580	Meta-analysis from 9 cohorts	N(cases) = 6152 N(controls) = 3918 controls

## Sheet: STable 2
Supplementary Table 2: Demographics for psychiatric and medical disorders in Yale-Penn Sample
	Psychiatric disorders							Medical conditions
	BD	GAD	MDD	OCD	PD	PTSD	SCZ	CAD	T2D	BMI
African (N=4851)
N cases (% of total)	215 (4.43%)	37 (0.76%)	503 (10.37%)	89 (1.83%)	134 (2.76%)	627 (12.93%)	6 (0.12%)	192 (3.96%)	412 (8.49%)	Mean	28.88 (6.14)
N males (% of cases)	121 (56.28%)	17 (45.95%)	231 (46.2%)	39 (43.82%)	55 (41.04%)	302 (48.17%)	5 (83.33%)	109 (56.77%)	207 (50.24%)	Mean males (sd)	27.95 (5.27)
Mean age (sd)	40.31 (9.84)	40.14 (9.25)	41.03 (9.25)	39.29 (10.45)	40.3 (9.01)	41.17 (9.61)	40.83 (5.19)	48.43 (9.23)	47.66 (9.56)	Mean females (sd)	30.04 (6.91)
European (N=5424)
N cases (% of total)	275 (5.07%)	108 (1.99%)	791(14.58%)	150 (2.77%)	383 (7.06%)	715 (13.18%)	2 (0.04%)	179 (3.30%)	269 (4.96%)	Mean	26.98 (5.43)
N males (% of cases)	145 (52.72%)	52 (48.15%)	330 (41.92%)	62 (41.33%)	172 (44.91%)	322 (45.03%)	1 (50%)	105 (58.66%)	160 (59.48%)	Mean males (sd)	27.16 (4.75)
Mean age (sd)	36.71 (11.68)	34.16 (12.43)	41.65 (13.42)	36.05 (11.43)	37.05 (10.91)	38.26 (11.05)	38 (22.62)	50.55 (13.38)	48.56 (11.57)	Mean females (sd)	26.74 (6.20)

## Sheet: STable 3
Supplementary Table 3: PheWAS results for bipolar PGS in African Ancestry
			Bipolar Disorder										Bipolar Disorder as a covariate
Group	Simple Description	Type	beta	SE	OR	p	n_total	n_cases	n_controls	p.value	bonferroni	fdr	beta	SE	OR	p	n_total	n_cases	n_controls	p.value	bonferroni	fdr
Cocaine	Abuse criteria: Continued use despite social/interpersonal problems	logistic	0.132625	0.031235	1.14182	2.17571e-05	4847	2637	2210	TRUE	TRUE	TRUE	0.132301	0.0314637	1.14145	2.61231e-05	4839	2629	2210	TRUE	TRUE	TRUE
Cocaine	Criteria: Unsuccessful effort to decrease use	logistic	0.126421	0.0321857	1.13476	8.57049e-05	4847	2975	1872	TRUE	TRUE	TRUE	0.126259	0.0323301	1.13458	9.41045e-05	4839	2967	1872	TRUE	FALSE	TRUE
Cocaine	Regularly use	logistic	0.129723	0.0330351	1.13851	8.60736e-05	4847	3092	1755	TRUE	TRUE	TRUE	0.129555	0.0332012	1.13832	9.53545e-05	4839	3084	1755	TRUE	FALSE	TRUE
Cocaine	Cocaine Abuse	logistic	0.12629	0.0322378	1.13461	8.94923e-05	4847	2924	1923	TRUE	FALSE	TRUE	0.125986	0.0324291	1.13427	0.00010234	4839	2916	1923	TRUE	FALSE	TRUE
Cocaine	Abuse criteria: Failure to fulfill obligations	logistic	0.115788	0.0311224	1.12276	0.000198912	4847	2000	2847	TRUE	FALSE	TRUE	0.11325	0.0313548	1.11991	0.000303991	4839	1992	2847	TRUE	FALSE	TRUE
Cocaine	DSM-5 criterion count	linear	0.248423	0.0668361	NA	0.000203963	4851	NA	NA	TRUE	FALSE	TRUE	0.2391	0.0664346	NA	0.000322603	4843	NA	NA	TRUE	FALSE	TRUE
Environment	Household members cigarette smokers	logistic	0.124579	0.0341733	1.13267	0.000266879	4439	3039	1400	TRUE	FALSE	TRUE	0.124613	0.0342266	1.13271	0.00027178	4435	3035	1400	TRUE	FALSE	TRUE
Cocaine	Criteria: Continued use despite physical/psychological problems	logistic	0.114229	0.0315057	1.12101	0.000288213	4847	2758	2089	TRUE	FALSE	TRUE	0.113811	0.0317007	1.12054	0.000330445	4839	2750	2089	TRUE	FALSE	TRUE
Cocaine	Two withdrawal symptoms occurred together	logistic	0.109099	0.0305759	1.11527	0.000359544	4847	2201	2646	TRUE	FALSE	TRUE	0.106628	0.0308106	1.11252	0.000538629	4839	2195	2644	TRUE	FALSE	TRUE
Cocaine	Cocaine use disorder (DSM-5)	logistic	0.117728	0.0331581	1.12494	0.000384503	4801	3056	1745	TRUE	FALSE	TRUE	0.117575	0.0333275	1.12477	0.000418908	4793	3048	1745	TRUE	FALSE	TRUE
Cocaine	Frequent use	logistic	0.111149	0.0318627	1.11756	0.000485999	4847	2824	2023	TRUE	FALSE	TRUE	0.110793	0.0320174	1.11716	0.000539358	4839	2816	2023	TRUE	FALSE	TRUE
Cocaine	Cocaine Dependence (DSM-IV)	logistic	0.11566	0.033323	1.12261	0.000518781	4683	2936	1747	TRUE	FALSE	TRUE	0.115496	0.0335038	1.12243	0.000566346	4675	2928	1747	TRUE	FALSE	TRUE
Cocaine	Abuse criteria: Use in hazardous situations	logistic	0.109129	0.0318392	1.11531	0.000609152	4847	2829	2018	TRUE	FALSE	TRUE	0.10867	0.0320189	1.11479	0.000688955	4839	2821	2018	TRUE	FALSE	TRUE
Opiate	Ever used: Opiates	logistic	0.10424	0.0315935	1.10987	0.000968858	4844	1862	2982	TRUE	FALSE	TRUE	0.105522	0.0316826	1.11129	0.000866615	4836	1857	2979	TRUE	FALSE	TRUE
Cocaine	Sought treatment	logistic	0.100773	0.0310185	1.10603	0.00115893	4847	2563	2284	TRUE	FALSE	TRUE	0.0958946	0.0312157	1.10064	0.00212632	4839	2559	2280	TRUE	FALSE	FALSE
Cocaine	Ever used: Cocaine	logistic	0.11127	0.0347174	1.1177	0.00135055	4847	3359	1488	TRUE	FALSE	TRUE	0.111168	0.0348758	1.11758	0.00143484	4839	3351	1488	TRUE	FALSE	FALSE
Cocaine	Criteria: Time spent obtaining/using	logistic	0.0992627	0.0310316	1.10436	0.00138019	4847	2604	2243	TRUE	FALSE	TRUE	0.0962579	0.0312123	1.10104	0.00204259	4839	2597	2242	TRUE	FALSE	FALSE
Demographics	Household income	linear	-0.0860629	0.0271262	NA	0.00151987	4812	NA	NA	TRUE	FALSE	TRUE	-0.0848021	0.0271405	NA	0.00179135	4804	NA	NA	TRUE	FALSE	FALSE
Cocaine	Withdrawal symptom: Increased appetite	logistic	0.0985442	0.0312647	1.10356	0.00162192	4847	1807	3040	TRUE	FALSE	TRUE	0.0967712	0.0313647	1.10161	0.0020331	4839	1801	3038	TRUE	FALSE	FALSE
Cocaine	Criteria: Withdrawal	logistic	0.0951957	0.0305232	1.09987	0.00181588	4847	2309	2538	TRUE	FALSE	FALSE	0.0931965	0.0307672	1.09768	0.00245297	4839	2302	2537	TRUE	FALSE	FALSE
Tobacco	Withdrawal symptom: Depressed mood	logistic	0.110122	0.0358591	1.11641	0.00213361	4850	1095	3755	TRUE	FALSE	FALSE	0.106785	0.0362572	1.11269	0.00322737	4842	1090	3752	TRUE	FALSE	FALSE
Alcohol	Withdrawal symptom: Restlessness	logistic	0.106289	0.0349882	1.11214	0.00238275	4850	1177	3673	TRUE	FALSE	FALSE	0.0994257	0.0354467	1.10454	0.00503261	4842	1173	3669	TRUE	FALSE	FALSE
Cocaine	Withdrawal symptom: Sum	linear	0.142167	0.0470127	NA	0.00250749	4851	NA	NA	TRUE	FALSE	FALSE	0.133213	0.0465412	NA	0.00422436	4843	NA	NA	TRUE	FALSE	FALSE
Cocaine	Criteria: Reduction in other activties	logistic	0.0928716	0.0309773	1.09732	0.00271706	4847	2419	2428	TRUE	FALSE	FALSE	0.0921403	0.0311922	1.09652	0.00313726	4839	2411	2428	TRUE	FALSE	FALSE
Cocaine	Withdrawal symptom: Slowed down	logistic	0.101444	0.033981	1.10677	0.00283276	4847	1294	3553	TRUE	FALSE	FALSE	0.0988313	0.0343076	1.10388	0.00396738	4839	1287	3552	TRUE	FALSE	FALSE
Cocaine	Withdrawal symptom: Intefere with functioining	logistic	0.0914523	0.0311818	1.09576	0.00335844	4847	1884	2963	TRUE	FALSE	FALSE	0.0915131	0.0314754	1.09583	0.00364391	4839	1877	2962	TRUE	FALSE	FALSE
Cocaine	Withdrawal symptom: Sleepy	logistic	0.0896762	0.0307881	1.09382	0.00358334	4847	2049	2798	TRUE	FALSE	FALSE	0.0864643	0.0310322	1.09031	0.00533164	4839	2042	2797	TRUE	FALSE	FALSE
Alcohol	Withdrawal symptom: Depressed mood	logistic	0.0975533	0.0337629	1.10247	0.00386018	4850	1316	3534	TRUE	FALSE	FALSE	0.0917152	0.034169	1.09605	0.00727113	4842	1311	3531	TRUE	FALSE	FALSE
Alcohol	Reaction: Nausea	logistic	0.14235	0.0494588	1.15298	0.00400004	4850	507	4343	TRUE	FALSE	FALSE	0.144743	0.0497768	1.15574	0.00363936	4842	504	4338	TRUE	FALSE	FALSE
Cocaine	Criteria: Used more than intended	logistic	0.0893692	0.0312578	1.09348	0.00424842	4847	2720	2127	TRUE	FALSE	FALSE	0.0875741	0.0314139	1.09152	0.00530757	4839	2712	2127	TRUE	FALSE	FALSE
Cocaine	Withdrawal symptom: Restlessness	logistic	0.0858384	0.0311188	1.08963	0.00580831	4847	1874	2973	TRUE	FALSE	FALSE	0.0809814	0.0314504	1.08435	0.010027	4839	1868	2971	TRUE	FALSE	FALSE
Tobacco	Sought treatment	logistic	0.101059	0.0367924	1.10634	0.00601933	4850	1026	3824	TRUE	FALSE	FALSE	0.096142	0.0369324	1.10092	0.00923609	4842	1024	3818	TRUE	FALSE	FALSE
Opiate	Symptom of use: Decreased social contact	logistic	0.115537	0.042112	1.12248	0.00607777	4844	722	4122	TRUE	FALSE	FALSE	0.115747	0.0422101	1.12271	0.00610365	4836	721	4115	TRUE	FALSE	FALSE
Medical	Number of inpatient psychiatric treatment times	linear	0.186878	0.0682986	NA	0.00623838	4808	NA	NA	TRUE	FALSE	FALSE	0.178277	0.0679863	NA	0.00876276	4801	NA	NA	TRUE	FALSE	FALSE
Alcohol	Two withdrawal symptoms occurred together	logistic	0.0904034	0.0331271	1.09462	0.00635299	4850	1398	3452	TRUE	FALSE	FALSE	0.0854145	0.0335865	1.08917	0.0109866	4842	1392	3450	TRUE	FALSE	FALSE
Environment	Aware of household members using drugs and alcohol	logistic	0.0845793	0.0317286	1.08826	0.00768256	4440	2457	1983	TRUE	FALSE	FALSE	0.0823225	0.0318168	1.08581	0.00967065	4436	2454	1982	TRUE	FALSE	FALSE
Alcohol	Criteria: Withdrawal	logistic	0.0846506	0.0321883	1.08834	0.00854203	4850	1557	3293	TRUE	FALSE	FALSE	0.0795343	0.0326287	1.08278	0.0147868	4842	1551	3291	TRUE	FALSE	FALSE
Gambling	Criteria: Jeopardized relationships	logistic	0.167518	0.0645245	1.18237	0.00942623	4809	295	4514	TRUE	FALSE	FALSE	0.16152	0.0646928	1.1753	0.0125345	4805	295	4510	TRUE	FALSE	FALSE
Other drug	Ever used: Combination	logistic	0.111544	0.0436439	1.118	0.010595	4835	695	4140	TRUE	FALSE	FALSE	0.111652	0.0437847	1.11812	0.010772	4827	693	4134	TRUE	FALSE	FALSE
Demographics	Ever married	logistic	-0.107232	0.0426853	0.898317	0.0119998	4851	702	4149	TRUE	FALSE	FALSE	-0.104766	0.0427384	0.900535	0.0142327	4843	702	4141	TRUE	FALSE	FALSE
Opiate	Age at desire	linear	-0.798178	0.318274	NA	0.0123823	685	NA	NA	TRUE	FALSE	FALSE	-0.787845	0.319389	NA	0.0138853	683	NA	NA	TRUE	FALSE	FALSE
Alcohol	Withdrawal symptom: Anxiety	logistic	0.0904013	0.036176	1.09461	0.012457	4850	1081	3769	TRUE	FALSE	FALSE	0.0865876	0.0367086	1.09045	0.0183351	4842	1077	3765	TRUE	FALSE	FALSE
ADHD	Age at diagnosis	linear	0.319742	0.129133	NA	0.013493	803	NA	NA	TRUE	FALSE	FALSE	0.317364	0.129621	NA	0.0145674	801	NA	NA	TRUE	FALSE	FALSE
Conduct Disorder	Criteria: Physically cruel to animals	logistic	-0.142968	0.0579754	0.866782	0.0136626	4833	352	4481	TRUE	FALSE	FALSE	-0.136424	0.0583149	0.872473	0.0193132	4828	351	4477	TRUE	FALSE	FALSE
Environment	Frequent drug/alcohol use in household	logistic	0.0780023	0.0317064	1.08113	0.0138882	4440	1978	2462	TRUE	FALSE	FALSE	0.0751979	0.0318413	1.0781	0.0181937	4436	1976	2460	TRUE	FALSE	FALSE
Opiate	Abuse criteria: Continued use despite social/interpersonal problems	logistic	0.0983883	0.0403308	1.10339	0.0147064	4844	806	4038	TRUE	FALSE	FALSE	0.0955959	0.0404149	1.10031	0.0180125	4836	805	4031	TRUE	FALSE	FALSE
Medical	Years: Heroin	linear	0.206678	0.0860574	NA	0.0163601	4832	NA	NA	TRUE	FALSE	FALSE	0.208825	0.0862653	NA	0.0155262	4824	NA	NA	TRUE	FALSE	FALSE
Other drug	Regularly use	logistic	0.101427	0.0425563	1.10675	0.0171552	4835	710	4125	TRUE	FALSE	FALSE	0.104638	0.0427485	1.11031	0.0143752	4827	706	4121	TRUE	FALSE	FALSE
Opiate	Sought treatment	logistic	0.0966592	0.0405597	1.10148	0.017166	4844	791	4053	TRUE	FALSE	FALSE	0.0951698	0.0406079	1.09985	0.0190973	4836	791	4045	TRUE	FALSE	FALSE
Opiate	Criteria: Reduction in other activties	logistic	0.099165	0.0418157	1.10425	0.0177171	4844	737	4107	TRUE	FALSE	FALSE	0.0965474	0.0418951	1.10136	0.0211946	4836	736	4100	TRUE	FALSE	FALSE
Cocaine	Withdrawal symptom: Length time multiple symptoms	linear	1.66417	0.720284	NA	0.0209584	2165	NA	NA	TRUE	FALSE	FALSE	1.62102	0.720272	NA	0.0245138	2161	NA	NA	TRUE	FALSE	FALSE
Other drug	Criteria: Continued use despite physical/psychological problems	logistic	0.11831	0.0516222	1.12559	0.0219141	4835	446	4389	TRUE	FALSE	FALSE	0.116395	0.0517813	1.12344	0.0245876	4827	446	4381	TRUE	FALSE	FALSE
Mania	Criteria: Decreased need for sleep	logistic	0.177642	0.0778978	1.1944	0.0225812	4816	186	4630	TRUE	FALSE	FALSE	0.163687	0.0964239	1.17785	0.0895871	4816	186	4630	FALSE	FALSE	FALSE
Medical	Cancer	logistic	0.232994	0.102663	1.26237	0.0232374	4850	106	4744	TRUE	FALSE	FALSE	0.234115	0.102589	1.26379	0.0224847	4842	106	4736	TRUE	FALSE	FALSE
Alcohol	Withdrawal symptom: Shaking	logistic	0.0959136	0.0432692	1.10066	0.0266455	4850	676	4174	TRUE	FALSE	FALSE	0.0940305	0.0435799	1.09859	0.0309545	4842	672	4170	TRUE	FALSE	FALSE
Demographics	Education	linear	-0.0277123	0.0125502	NA	0.0272825	4848	NA	NA	TRUE	FALSE	FALSE	-0.0272113	0.0125497	NA	0.030186	4840	NA	NA	TRUE	FALSE	FALSE
Other drug	Sought treatment	logistic	0.0903605	0.0409534	1.09457	0.0273544	3232	914	2318	TRUE	FALSE	FALSE	0.0861026	0.0411508	1.08992	0.0364059	3225	912	2313	TRUE	FALSE	FALSE
Alcohol	Withdrawal symptom: Increased heart rate	logistic	0.0853442	0.038965	1.08909	0.0285041	4850	881	3969	TRUE	FALSE	FALSE	0.0797208	0.0392691	1.08298	0.0423446	4842	879	3963	TRUE	FALSE	FALSE
Gambling	Criteria: Increased money to achieve desired excitement	logistic	0.098214	0.0451148	1.1032	0.0294822	4809	648	4161	TRUE	FALSE	FALSE	0.092537	0.0453998	1.09695	0.0415231	4805	648	4157	TRUE	FALSE	FALSE
Opiate	Withdrawal symptom: Chills	logistic	0.0880365	0.0406771	1.09203	0.0304429	4844	783	4061	TRUE	FALSE	FALSE	0.0869394	0.0407979	1.09083	0.0330911	4836	781	4055	TRUE	FALSE	FALSE
Cocaine	Withdrawal symptom: Oversleeping	logistic	0.0684356	0.0318182	1.07083	0.0314896	4847	1649	3198	TRUE	FALSE	FALSE	0.0648505	0.031997	1.067	0.0426865	4839	1642	3197	TRUE	FALSE	FALSE
Conduct Disorder	Truancy, suspended or expelled from school	logistic	0.0825584	0.0384964	1.08606	0.031987	4833	3885	948	TRUE	FALSE	FALSE	0.0816659	0.0385415	1.08509	0.0340985	4828	3880	948	TRUE	FALSE	FALSE
Alcohol	Withdrawal symptom: Weakness	logistic	0.0750044	0.035132	1.07789	0.0327667	4850	1158	3692	TRUE	FALSE	FALSE	0.0672962	0.0356317	1.06961	0.0589371	4842	1154	3688	FALSE	FALSE	FALSE
Cocaine	Criteria: Tolerance	logistic	0.065671	0.0308328	1.06788	0.0331791	4847	2089	2758	TRUE	FALSE	FALSE	0.0602236	0.031055	1.06207	0.05247	4839	2085	2754	FALSE	FALSE	FALSE
Mania	Criteria: Impairment	logistic	0.128032	0.0602096	1.13659	0.0334665	4816	323	4493	TRUE	FALSE	FALSE	0.156793	0.0925188	1.16975	0.0901285	4816	323	4493	FALSE	FALSE	FALSE
Other drug	Abuse criteria: Continued use despite social/interpersonal problems	logistic	0.109712	0.0515979	1.11596	0.0334789	4836	445	4391	TRUE	FALSE	FALSE	0.110578	0.0516932	1.11692	0.0324256	4828	445	4383	TRUE	FALSE	FALSE
Opiate	Withdrawal symptom: Stomach ache	logistic	0.0890656	0.0421008	1.09315	0.0343846	4844	724	4120	TRUE	FALSE	FALSE	0.0881806	0.0422263	1.09219	0.0367717	4836	722	4114	TRUE	FALSE	FALSE
Medical	Years: Cocaine	linear	0.255105	0.120851	NA	0.0348323	4804	NA	NA	TRUE	FALSE	FALSE	0.245653	0.120715	NA	0.0419069	4797	NA	NA	TRUE	FALSE	FALSE
Alcohol	Sought treatment	logistic	0.0652164	0.030907	1.06739	0.0348511	4850	2219	2631	TRUE	FALSE	FALSE	0.0601981	0.0311672	1.06205	0.0534268	4842	2215	2627	FALSE	FALSE	FALSE
Alcohol	Criteria: Unsuccessful effort to decrease use	logistic	0.0648556	0.0307813	1.067	0.0351195	4850	2769	2081	TRUE	FALSE	FALSE	0.0614595	0.0310263	1.06339	0.0476041	4842	2764	2078	TRUE	FALSE	FALSE
Demographics	Separated	logistic	0.124472	0.0592725	1.13255	0.0357287	4851	329	4522	TRUE	FALSE	FALSE	0.122493	0.0594143	1.13031	0.0392392	4843	328	4515	TRUE	FALSE	FALSE
Anti-Social Personality Disorder	Criteria: Lied to get out of trouble	logistic	0.0680681	0.032464	1.07044	0.0360179	4833	1584	3249	TRUE	FALSE	FALSE	0.0662738	0.0326663	1.06852	0.0424772	4828	1583	3245	TRUE	FALSE	FALSE
Other drug	Age of first use	linear	0.417494	0.198912	NA	0.0362248	643	NA	NA	TRUE	FALSE	FALSE	0.412404	0.19988	NA	0.0395018	640	NA	NA	TRUE	FALSE	FALSE
Alcohol	Alcohol Dependence (DSM-IV)	logistic	0.0739264	0.0353011	1.07673	0.0362453	4049	2618	1431	TRUE	FALSE	FALSE	0.0694781	0.035639	1.07195	0.0512362	4042	2612	1430	FALSE	FALSE	FALSE
Alcohol	Withdrawal symptom: Nausea	logistic	0.0937772	0.0447991	1.09832	0.0363238	4850	625	4225	TRUE	FALSE	FALSE	0.0910087	0.0452142	1.09528	0.044132	4842	622	4220	TRUE	FALSE	FALSE
Depression	Length of severe episode	linear	-6.2675	3.00996	NA	0.0374215	2493	NA	NA	TRUE	FALSE	FALSE	-6.42103	3.00263	NA	0.0325765	2490	NA	NA	TRUE	FALSE	FALSE
Alcohol	Alcohol use disorder (DSM-5)	logistic	0.0723781	0.0350289	1.07506	0.0388057	4549	3192	1357	TRUE	FALSE	FALSE	0.0693306	0.0352885	1.07179	0.0494516	4541	3185	1356	TRUE	FALSE	FALSE
Cocaine	Withdrawal symptom: Insomnia	logistic	0.0664989	0.0323399	1.06876	0.0397586	4847	1553	3294	TRUE	FALSE	FALSE	0.0626085	0.0326861	1.06461	0.0554355	4839	1546	3293	FALSE	FALSE	FALSE
Alcohol	Withdrawal symptom: Headaches	logistic	0.0844694	0.0412477	1.08814	0.0405741	4850	763	4087	TRUE	FALSE	FALSE	0.0790043	0.0415719	1.08221	0.0573772	4842	759	4083	FALSE	FALSE	FALSE
Alcohol	Reaction: Heart palpitations	logistic	0.170123	0.0834806	1.18545	0.0415627	4850	168	4682	TRUE	FALSE	FALSE	0.175789	0.0841972	1.19219	0.0368138	4842	167	4675	TRUE	FALSE	FALSE
Tobacco	Ever used: tobacco	logistic	0.101024	0.0496516	1.1063	0.0418854	4850	4323	527	TRUE	FALSE	FALSE	0.0995293	0.0497762	1.10465	0.0455503	4842	4315	527	TRUE	FALSE	FALSE
Schizophrenia	Criteria: Social/occupational dysfunction	logistic	-0.166282	0.0819207	0.846807	0.0423774	4819	162	4657	TRUE	FALSE	FALSE	-0.175957	0.085445	0.838654	0.0394657	4811	159	4652	TRUE	FALSE	FALSE
Other drug	Other drug Abuse	logistic	0.0949759	0.0468252	1.09963	0.0425291	4836	560	4276	TRUE	FALSE	FALSE	0.0927511	0.0469456	1.09719	0.048187	4828	560	4268	TRUE	FALSE	FALSE
Gambling	Pathological Gambling	logistic	0.108762	0.0537868	1.1149	0.0431667	4851	434	4417	TRUE	FALSE	FALSE	0.115067	0.0539824	1.12195	0.0330425	4843	434	4409	TRUE	FALSE	FALSE
Opiate	Withdrawal symptom: Muscle pain	logistic	0.0854242	0.0428128	1.08918	0.0460104	4844	687	4157	TRUE	FALSE	FALSE	0.0833381	0.0428867	1.08691	0.0519902	4836	686	4150	FALSE	FALSE	FALSE
Opiate	Withdrawal symptom: Craving	logistic	0.0829371	0.0416701	1.08647	0.0465549	4844	743	4101	TRUE	FALSE	FALSE	0.0813554	0.0418045	1.08476	0.0516438	4836	741	4095	FALSE	FALSE	FALSE
Cocaine	Withdrawal symptom: Depressed mood	logistic	0.0633188	0.0318191	1.06537	0.0465951	4847	1669	3178	TRUE	FALSE	FALSE	0.0601467	0.0322145	1.06199	0.0618922	4839	1661	3178	FALSE	FALSE	FALSE
Other drug	Criteria: Time spent obtaining/using	logistic	0.103291	0.0521502	1.10881	0.0476311	4835	436	4399	TRUE	FALSE	FALSE	0.101484	0.0522917	1.10681	0.0522904	4827	436	4391	FALSE	FALSE	FALSE
Alcohol	Abuse criteria: Failure to fulfill obligations	logistic	0.0611886	0.0309287	1.0631	0.0478862	4850	1944	2906	TRUE	FALSE	FALSE	0.0565013	0.03122	1.05813	0.0703302	4842	1939	2903	FALSE	FALSE	FALSE
Gambling	Criterion count	linear	0.0640029	0.0324186	NA	0.0484086	4811	NA	NA	TRUE	FALSE	FALSE	0.0598237	0.0323634	NA	0.0645917	4807	NA	NA	FALSE	FALSE	FALSE
Opiate	Withdrawal symptom: Sum	linear	0.1348	0.0686982	NA	0.0497959	4851	NA	NA	TRUE	FALSE	FALSE	0.133774	0.0687858	NA	0.0518574	4843	NA	NA	FALSE	FALSE	FALSE
Panic Disorder	Symptom: Numbness/tingling	logistic	-0.176281	0.090146	0.838383	0.0505239	4807	133	4674	FALSE	FALSE	FALSE	-0.209915	0.0928832	0.810653	0.0238221	4804	133	4671	TRUE	FALSE	FALSE
Alcohol	Criteria: Used more than intended	logistic	0.0614952	0.0314905	1.06343	0.0508412	4850	3004	1846	FALSE	FALSE	FALSE	0.0575461	0.0317636	1.05923	0.0700323	4842	2998	1844	FALSE	FALSE	FALSE
Other drug	Other drug use disorder (DSM-5)	logistic	0.0868	0.0446693	1.09068	0.0519954	4760	630	4130	FALSE	FALSE	FALSE	0.0852346	0.0447574	1.08897	0.0568622	4753	630	4123	FALSE	FALSE	FALSE
Other drug	Other drug Dependence (DSM-IV)	logistic	0.0932514	0.0484232	1.09774	0.0541348	4775	512	4263	FALSE	FALSE	FALSE	0.0915115	0.0485428	1.09583	0.0594067	4767	512	4255	FALSE	FALSE	FALSE
Opiate	Withdrawal symptom: Increased heart rate	logistic	0.0813502	0.0423239	1.08475	0.0545951	4844	709	4135	FALSE	FALSE	FALSE	0.0821738	0.0424237	1.08564	0.0527481	4836	707	4129	FALSE	FALSE	FALSE
Conduct Disorder	Criteria: Lying	logistic	0.0691798	0.0361187	1.07163	0.0554484	4833	1093	3740	FALSE	FALSE	FALSE	0.0701737	0.0362562	1.07269	0.0529297	4828	1091	3737	FALSE	FALSE	FALSE
ADHD	Criteria: Hyperactivity-impulsivity	linear	0.066328	0.0347394	NA	0.0562827	4851	NA	NA	FALSE	FALSE	FALSE	0.0585724	0.0341386	NA	0.0862767	4843	NA	NA	FALSE	FALSE	FALSE
Opiate	DSM-5 criterion count	linear	0.100684	0.0531173	NA	0.0580847	4851	NA	NA	FALSE	FALSE	FALSE	0.0998382	0.0531986	NA	0.0606185	4843	NA	NA	FALSE	FALSE	FALSE
Medical	Ever received outpatient psychiatric treatment	logistic	0.059067	0.0312176	1.06085	0.0584768	4850	3015	1835	FALSE	FALSE	FALSE	0.0572322	0.0313858	1.0589	0.0682272	4842	3009	1833	FALSE	FALSE	FALSE
PTSD	Age at diagnosis	linear	0.414922	0.219371	NA	0.0586661	2967	NA	NA	FALSE	FALSE	FALSE	0.422387	0.219434	NA	0.0543388	2965	NA	NA	FALSE	FALSE	FALSE
Conduct Disorder	Conduct Disorder	logistic	0.162718	0.0861807	1.1767	0.0590127	4506	156	4350	FALSE	FALSE	FALSE	0.150382	0.0900701	1.16228	0.0949966	4499	156	4343	FALSE	FALSE	FALSE
Opiate	Opiate use disorder (DSM-5)	logistic	0.0701051	0.0371506	1.07262	0.0591534	4786	1012	3774	FALSE	FALSE	FALSE	0.0709802	0.0372599	1.07356	0.05678	4779	1010	3769	FALSE	FALSE	FALSE
Alcohol	DSM-5 criterion count	linear	0.111075	0.0588568	NA	0.0591923	4851	NA	NA	FALSE	FALSE	FALSE	0.0981868	0.058134	NA	0.091289	4843	NA	NA	FALSE	FALSE	FALSE
Other drug	Withdrawal symptom: Nightmares	logistic	0.170448	0.0908885	1.18584	0.0607441	4835	130	4705	FALSE	FALSE	FALSE	0.156846	0.0914806	1.16982	0.0864325	4827	130	4697	FALSE	FALSE	FALSE
Opiate	Withdrawal symptom: Eyes running	logistic	0.0950264	0.0508852	1.09969	0.0618366	4844	459	4385	FALSE	FALSE	FALSE	0.0888603	0.051065	1.09293	0.0818342	4836	459	4377	FALSE	FALSE	FALSE
Anti-Social Personality Disorder	Criteria: Deceitfulness	logistic	0.0580097	0.031287	1.05973	0.0637228	4833	1915	2918	FALSE	FALSE	FALSE	0.0559756	0.0314384	1.05757	0.074996	4828	1914	2914	FALSE	FALSE	FALSE
Marijuana	Withdrawal symptom: Sweating	logistic	0.162898	0.08794	1.17692	0.0639723	4836	147	4689	FALSE	FALSE	FALSE	0.159989	0.0886884	1.1735	0.0712389	4828	146	4682	FALSE	FALSE	FALSE
Mania	Criteria: Talkative/pressured speech	logistic	0.126632	0.0688685	1.135	0.0659526	4816	245	4571	FALSE	FALSE	FALSE	0.115034	0.0901465	1.12191	0.201929	4816	245	4571	FALSE	FALSE	FALSE
Opiate	Withdrawal symptom: Depressed mood	logistic	0.0815232	0.0446567	1.08494	0.0679175	4844	620	4224	FALSE	FALSE	FALSE	0.0777178	0.044778	1.08082	0.0826302	4836	619	4217	FALSE	FALSE	FALSE
Opiate	Regularly use	logistic	0.0656627	0.0360109	1.06787	0.0682413	4844	1103	3741	FALSE	FALSE	FALSE	0.0672202	0.0361133	1.06953	0.0626916	4836	1102	3734	FALSE	FALSE	FALSE
Gambling	Criteria: Persistant maladaptive behavior	logistic	0.0936746	0.0514794	1.0982	0.0688121	4811	477	4334	FALSE	FALSE	FALSE	0.0852026	0.0517292	1.08894	0.09954	4807	477	4330	FALSE	FALSE	FALSE
Opiate	Two withdrawal symptoms occurred together	logistic	0.0728801	0.0400525	1.0756	0.0688177	4844	815	4029	FALSE	FALSE	FALSE	0.0727208	0.0401366	1.07543	0.0700119	4836	814	4022	FALSE	FALSE	FALSE
Medical	HIV/AIDS	logistic	0.113644	0.0625636	1.12035	0.0692997	4849	292	4557	FALSE	FALSE	FALSE	0.113742	0.0627884	1.12046	0.0700605	4841	291	4550	FALSE	FALSE	FALSE
Alcohol	Number of blackouts	linear	1.17027	0.647511	NA	0.0708997	1594	NA	NA	FALSE	FALSE	FALSE	1.13333	0.647915	NA	0.0804514	1589	NA	NA	FALSE	FALSE	FALSE
Opiate	Withdrawal symptom: Nose running	logistic	0.0753846	0.0418161	1.0783	0.0714253	4844	735	4109	FALSE	FALSE	FALSE	0.0744097	0.0419345	1.07725	0.0759928	4836	733	4103	FALSE	FALSE	FALSE
Mania	Criteria: Racing thoughts	logistic	0.137475	0.0763754	1.14737	0.0718616	4816	196	4620	FALSE	FALSE	FALSE	0.148164	0.100162	1.1597	0.139075	4816	196	4620	FALSE	FALSE	FALSE
Suicide	Self harm	linear	-0.125547	0.0698277	NA	0.0722463	4851	NA	NA	FALSE	FALSE	FALSE	-0.131734	0.0698828	NA	0.0594802	4843	NA	NA	FALSE	FALSE	FALSE
Opiate	Opiate Abuse	logistic	0.0690464	0.0384983	1.07149	0.0728944	4844	917	3927	FALSE	FALSE	FALSE	0.0676221	0.0386025	1.06996	0.0798165	4836	915	3921	FALSE	FALSE	FALSE
Gambling	Criteria: Illegal acts	logistic	0.113397	0.06325	1.12008	0.0729997	4809	295	4514	FALSE	FALSE	FALSE	0.107469	0.0633945	1.11346	0.0900301	4805	295	4510	FALSE	FALSE	FALSE
Other drug	Withdrawal symptom: Increased heart rate	logistic	0.12831	0.0719626	1.13691	0.0745856	4835	215	4620	FALSE	FALSE	FALSE	0.122193	0.0724707	1.12997	0.0917753	4827	215	4612	FALSE	FALSE	FALSE
Opiate	Opiate Dependence (DSM-IV)	logistic	0.0679814	0.0382925	1.07035	0.0758448	4719	936	3783	FALSE	FALSE	FALSE	0.0674514	0.0383905	1.06978	0.0789212	4712	934	3778	FALSE	FALSE	FALSE
Gambling	Criteria: Gamble to escape from problems	logistic	0.114148	0.0646943	1.12092	0.0776624	4809	280	4529	FALSE	FALSE	FALSE	0.106663	0.0653196	1.11256	0.102483	4805	280	4525	FALSE	FALSE	FALSE
Other drug	DSM-5 criterion count	linear	0.0690426	0.0394427	NA	0.0801037	4851	NA	NA	FALSE	FALSE	FALSE	0.0687467	0.0395151	NA	0.081965	4843	NA	NA	FALSE	FALSE	FALSE
Alcohol	Abuse criteria: Continued use despite social/interpersonal problems	logistic	0.0533463	0.0306424	1.05479	0.0816952	4850	2521	2329	FALSE	FALSE	FALSE	0.0508673	0.03092	1.05218	0.0999445	4842	2514	2328	FALSE	FALSE	FALSE
Gambling	Criteria: Preoccupation	logistic	0.0625266	0.036337	1.06452	0.0852977	4811	1124	3687	FALSE	FALSE	FALSE	0.0605752	0.0364702	1.06245	0.0967239	4807	1124	3683	FALSE	FALSE	FALSE
Environment	Childhood Adversity	logistic	0.0559597	0.0325672	1.05756	0.0857451	4440	1652	2788	FALSE	FALSE	FALSE	0.0532705	0.0327597	1.05471	0.103928	4436	1652	2784	FALSE	FALSE	FALSE
Medical	Hospital: pneumonia	logistic	0.130046	0.0757246	1.13888	0.0859147	4851	197	4654	FALSE	FALSE	FALSE	0.128702	0.0758137	1.13735	0.0895825	4843	197	4646	FALSE	FALSE	FALSE
Stimulants	Criteria: Time spent obtaining/using	logistic	0.172237	0.100351	1.18796	0.0861	4835	113	4722	FALSE	FALSE	FALSE	0.160551	0.101035	1.17416	0.112048	4827	113	4714	FALSE	FALSE	FALSE
Medical	Any other illness	logistic	0.0629236	0.0368424	1.06495	0.0876531	4849	1049	3800	FALSE	FALSE	FALSE	0.059692	0.0370161	1.06151	0.106832	4841	1047	3794	FALSE	FALSE	FALSE
Other drug	Withdrawal symptom: Oversleeping	logistic	0.115658	0.0678501	1.12261	0.0882665	4835	250	4585	FALSE	FALSE	FALSE	0.110169	0.0679619	1.11647	0.105009	4827	250	4577	FALSE	FALSE	FALSE
Tobacco	Fagerstr√∂m Test for Nicotine Dependence	linear	0.0653151	0.038434	NA	0.0893067	4851	NA	NA	FALSE	FALSE	FALSE	0.0602289	0.0383334	NA	0.116205	4843	NA	NA	FALSE	FALSE	FALSE
Opiate	Withdrawal symptom: Intefere with functioining	logistic	0.0690115	0.0406463	1.07145	0.0895349	4844	784	4060	FALSE	FALSE	FALSE	0.0681457	0.0407544	1.07052	0.0945033	4836	782	4054	FALSE	FALSE	FALSE
Opiate	Criteria: Used more than intended	logistic	0.0676732	0.03986	1.07002	0.0895504	4844	825	4019	FALSE	FALSE	FALSE	0.0661409	0.0399829	1.06838	0.0980808	4836	823	4013	FALSE	FALSE	FALSE
Opiate	Age of first use	linear	-0.243377	0.143357	NA	0.0897623	1586	NA	NA	FALSE	FALSE	FALSE	-0.23032	0.143581	NA	0.10889	1582	NA	NA	FALSE	FALSE	FALSE
Opiate	Criteria: Withdrawal	logistic	0.0651523	0.0385626	1.06732	0.0911193	4844	901	3943	FALSE	FALSE	FALSE	0.064025	0.0386622	1.06612	0.0977196	4836	899	3937	FALSE	FALSE	FALSE
Marijuana	Withdrawal symptom: Craving	logistic	0.0665103	0.039438	1.06877	0.091709	4836	886	3950	FALSE	FALSE	FALSE	0.0603432	0.0398768	1.0622	0.130219	4828	883	3945	FALSE	FALSE	FALSE
Other drug	Number of times used	linear	2.81089	1.67402	NA	0.0936218	646	NA	NA	FALSE	FALSE	FALSE	2.92954	1.67552	NA	0.0808766	644	NA	NA	FALSE	FALSE	FALSE
Other drug	Criteria: Tolerance	logistic	0.0921092	0.0552026	1.09648	0.0952034	4835	378	4457	FALSE	FALSE	FALSE	0.0886376	0.0552764	1.09268	0.108817	4827	378	4449	FALSE	FALSE	FALSE
Tobacco	Withdrawal symptom: Anxiety	logistic	0.0528012	0.0317441	1.05422	0.0962439	4850	1627	3223	FALSE	FALSE	FALSE	0.049256	0.0320267	1.05049	0.124057	4842	1620	3222	FALSE	FALSE	FALSE
Opiate	Withdrawal symptom: Nausea	logistic	0.0687621	0.0413605	1.07118	0.0964111	4844	751	4093	FALSE	FALSE	FALSE	0.0686902	0.0414639	1.0711	0.0975955	4836	749	4087	FALSE	FALSE	FALSE
Stimulants	Withdrawal symptom: Change in appetite	logistic	0.160954	0.0978804	1.17463	0.100094	4835	117	4718	FALSE	FALSE	FALSE	0.148137	0.0986805	1.15967	0.133309	4827	117	4710	FALSE	FALSE	FALSE
Medical	Number of medical problems	linear	0.0373758	0.0229197	NA	0.103013	4850	NA	NA	FALSE	FALSE	FALSE	0.0357051	0.0228194	NA	0.117722	4842	NA	NA	FALSE	FALSE	FALSE
PTSD	Criteria: Reexperiencing	logistic	0.0537892	0.0330918	1.05526	0.104066	4807	1395	3412	FALSE	FALSE	FALSE	0.0484952	0.0334267	1.04969	0.146837	4804	1395	3409	FALSE	FALSE	FALSE
Gambling	Criteria: Relies on others for money	logistic	0.0749533	0.0465697	1.07783	0.10751	4809	594	4215	FALSE	FALSE	FALSE	0.0686794	0.0467226	1.07109	0.141578	4805	594	4211	FALSE	FALSE	FALSE
Medical	Years: Alcohol	linear	0.242794	0.151873	NA	0.10996	4818	NA	NA	FALSE	FALSE	FALSE	0.240328	0.15184	NA	0.113541	4811	NA	NA	FALSE	FALSE	FALSE
Alcohol	Criteria: Reduction in other activties	logistic	0.0492145	0.0309174	1.05045	0.111428	4850	1958	2892	FALSE	FALSE	FALSE	0.0455617	0.0312368	1.04662	0.144678	4842	1953	2889	FALSE	FALSE	FALSE
Depression	Criteria: Insomnia/hypersomnia	logistic	0.0480259	0.0301734	1.0492	0.111461	4826	2216	2610	FALSE	FALSE	FALSE	0.0413382	0.0306574	1.0422	0.177532	4820	2211	2609	FALSE	FALSE	FALSE
Schizophrenia	Criteria: Hallucinations	logistic	-0.100251	0.0630821	0.904611	0.112013	4820	285	4535	FALSE	FALSE	FALSE	-0.11074	0.0653559	0.895171	0.0901862	4812	282	4530	FALSE	FALSE	FALSE
Mania	Criteria: Increase in goal-directed activity	logistic	0.0991541	0.0624423	1.10424	0.112302	4816	302	4514	FALSE	FALSE	FALSE	0.0912785	0.0861798	1.09557	0.289525	4816	302	4514	FALSE	FALSE	FALSE
Other drug	Withdrawal symptom: Nausea	logistic	0.114415	0.0721887	1.12122	0.11298	4835	216	4619	FALSE	FALSE	FALSE	0.109005	0.072366	1.11517	0.131989	4827	216	4611	FALSE	FALSE	FALSE
Tobacco	Withdrawal symptom: Restlessness	logistic	0.0493347	0.0311505	1.05057	0.113249	4850	1816	3034	FALSE	FALSE	FALSE	0.0435079	0.0313871	1.04447	0.165695	4842	1811	3031	FALSE	FALSE	FALSE
Medical	Any medical problem	logistic	0.0560075	0.0356201	1.05761	0.115868	4850	3681	1169	FALSE	FALSE	FALSE	0.0552769	0.0357386	1.05683	0.121936	4842	3673	1169	FALSE	FALSE	FALSE
Stimulants	Withdrawal symptom: Sum	linear	0.0248296	0.0158355	NA	0.116955	4851	NA	NA	FALSE	FALSE	FALSE	0.022863	0.0158345	NA	0.14884	4843	NA	NA	FALSE	FALSE	FALSE
Medical	Stroke	logistic	-0.16172	0.103598	0.85068	0.118517	4850	107	4743	FALSE	FALSE	FALSE	-0.162725	0.103651	0.849825	0.116432	4842	107	4735	FALSE	FALSE	FALSE
Marijuana	Withdrawal symptom: Change in appetite	logistic	0.0583383	0.0374972	1.06007	0.119755	4836	1008	3828	FALSE	FALSE	FALSE	0.0554214	0.0380205	1.05699	0.144931	4828	1005	3823	FALSE	FALSE	FALSE
Alcohol	Alcohol Abuse	logistic	0.0486842	0.0314528	1.04989	0.121658	4850	2932	1918	FALSE	FALSE	FALSE	0.0458287	0.0317058	1.0469	0.148336	4842	2925	1917	FALSE	FALSE	FALSE
Other drug	Criteria: Reduction in other activties	logistic	0.0813491	0.0526227	1.08475	0.12213	4835	429	4406	FALSE	FALSE	FALSE	0.0810589	0.0527431	1.08443	0.124327	4827	429	4398	FALSE	FALSE	FALSE
Opiate	Age at diagnosis	linear	-0.414106	0.269128	NA	0.124238	894	NA	NA	FALSE	FALSE	FALSE	-0.405548	0.269486	NA	0.132711	892	NA	NA	FALSE	FALSE	FALSE
Opiate	Withdrawal symptom: Fever	logistic	0.0662701	0.0431337	1.06852	0.124443	4844	673	4171	FALSE	FALSE	FALSE	0.0675216	0.0432359	1.06985	0.118358	4836	671	4165	FALSE	FALSE	FALSE
PTSD	Criteria: Avoidance	logistic	0.0520078	0.0339368	1.05338	0.125402	4807	1294	3513	FALSE	FALSE	FALSE	0.0464771	0.034314	1.04757	0.175588	4804	1294	3510	FALSE	FALSE	FALSE
Cocaine	Number of times used	linear	-131.65	85.9749	NA	0.125859	2054	NA	NA	FALSE	FALSE	FALSE	-140.424	86.2052	NA	0.103477	2052	NA	NA	FALSE	FALSE	FALSE
Opiate	Withdrawal symptom: Diarrhea	logistic	0.0702562	0.0459632	1.07278	0.12638	4844	577	4267	FALSE	FALSE	FALSE	0.0668053	0.0460741	1.06909	0.147072	4836	576	4260	FALSE	FALSE	FALSE
Cocaine	Withdrawal symptom: Craving	logistic	0.0470627	0.0309737	1.04819	0.128652	4847	1940	2907	FALSE	FALSE	FALSE	0.0422767	0.0312552	1.04318	0.176174	4839	1934	2905	FALSE	FALSE	FALSE
Gambling	Frequency of gambling	linear	-0.0322729	0.0214267	NA	0.1321	3804	NA	NA	FALSE	FALSE	FALSE	-0.0304389	0.0214378	NA	0.155729	3801	NA	NA	FALSE	FALSE	FALSE
Medical	Asthma	logistic	0.0565438	0.0376274	1.05817	0.132909	4850	968	3882	FALSE	FALSE	FALSE	0.0560125	0.037778	1.05761	0.138161	4842	966	3876	FALSE	FALSE	FALSE
Opiate	Frequent use	logistic	0.0561279	0.0374392	1.05773	0.133828	4844	983	3861	FALSE	FALSE	FALSE	0.0549141	0.0375235	1.05645	0.143341	4836	982	3854	FALSE	FALSE	FALSE
Marijuana	Withdrawal symptom: Sum	linear	0.0438618	0.0292896	NA	0.134322	4851	NA	NA	FALSE	FALSE	FALSE	0.0367932	0.0289224	NA	0.203386	4843	NA	NA	FALSE	FALSE	FALSE
Depression	Criteria: Loss of interest	logistic	0.045432	0.0303482	1.04648	0.134387	4826	2040	2786	FALSE	FALSE	FALSE	0.0378292	0.0309163	1.03855	0.221103	4820	2036	2784	FALSE	FALSE	FALSE
Opiate	Craving	logistic	0.0627361	0.0423525	1.06475	0.138531	4844	712	4132	FALSE	FALSE	FALSE	0.0630524	0.0424587	1.06508	0.137536	4836	710	4126	FALSE	FALSE	FALSE
Alcohol	Symptom of use: Depression	logistic	0.0503313	0.0339863	1.05162	0.138626	4850	1279	3571	FALSE	FALSE	FALSE	0.0413772	0.0345469	1.04225	0.23103	4842	1275	3567	FALSE	FALSE	FALSE
Tobacco	>100 cigarettes lifetime	logistic	0.0505659	0.0341455	1.05187	0.138634	4850	3452	1398	FALSE	FALSE	FALSE	0.0485689	0.0342449	1.04977	0.156109	4842	3444	1398	FALSE	FALSE	FALSE
Mania	Criterion count	linear	0.0141544	0.00958294	NA	0.13973	4820	NA	NA	FALSE	FALSE	FALSE	0.00479141	0.00595267	NA	0.420907	4818	NA	NA	FALSE	FALSE	FALSE
Opiate	Criteria: Continued use despite physical/psychological problems	logistic	0.0582366	0.0395281	1.05997	0.140672	4844	847	3997	FALSE	FALSE	FALSE	0.0573257	0.0396234	1.059	0.147964	4836	846	3990	FALSE	FALSE	FALSE
PTSD	Criterion count	linear	0.0462275	0.0314936	NA	0.142213	4807	NA	NA	FALSE	FALSE	FALSE	0.0400787	0.0311067	NA	0.19766	4804	NA	NA	FALSE	FALSE	FALSE
Mania	Bipolar I Disorder	logistic	0.106303	0.0724519	1.11216	0.142318	4846	215	4631	FALSE	FALSE	FALSE	NA	NA	NA	NA	4843	215	4628	NA	NA	NA
ADHD	Sought treatment	logistic	-0.150066	0.102361	0.860652	0.142637	4811	103	4708	FALSE	FALSE	FALSE	-0.149611	0.103094	0.861043	0.146721	4808	102	4706	FALSE	FALSE	FALSE
Opiate	Abuse criteria: Failure to fulfill obligations	logistic	0.0645162	0.044014	1.06664	0.1427	4844	646	4198	FALSE	FALSE	FALSE	0.0646634	0.0441095	1.0668	0.142655	4836	645	4191	FALSE	FALSE	FALSE
Alcohol	Withdrawal symptom: Insomnia	logistic	0.0551858	0.0381207	1.05674	0.147712	4850	933	3917	FALSE	FALSE	FALSE	0.0472313	0.0385265	1.04836	0.22022	4842	929	3913	FALSE	FALSE	FALSE
Opiate	Withdrawal symptom: Sweating	logistic	0.0590072	0.0410035	1.06078	0.150129	4844	767	4077	FALSE	FALSE	FALSE	0.0581462	0.0411143	1.05987	0.157287	4836	765	4071	FALSE	FALSE	FALSE
Opiate	Criteria: Unsuccessful effort to decrease use	logistic	0.0545166	0.0381393	1.05603	0.152887	4844	933	3911	FALSE	FALSE	FALSE	0.0583849	0.0382786	1.06012	0.127194	4836	930	3906	FALSE	FALSE	FALSE
Marijuana	Ever used: Marijuana	logistic	0.0564102	0.0397693	1.05803	0.156063	4836	3933	903	FALSE	FALSE	FALSE	0.0542317	0.0398905	1.05573	0.173983	4828	3925	903	FALSE	FALSE	FALSE
Anti-Social Personality Disorder	Criteria: Deceitful	logistic	0.0487293	0.0343933	1.04994	0.156534	4833	1271	3562	FALSE	FALSE	FALSE	0.0447153	0.0345936	1.04573	0.196154	4828	1270	3558	FALSE	FALSE	FALSE
Alcohol	Ever used: Alcohol	logistic	0.140481	0.0992982	1.15083	0.157146	4850	4740	110	FALSE	FALSE	FALSE	0.137318	0.0992728	1.14719	0.166592	4842	4732	110	FALSE	FALSE	FALSE
Tobacco	Withdrawal symptom: Irritablility	logistic	0.04286	0.0304197	1.04379	0.158848	4850	2055	2795	FALSE	FALSE	FALSE	0.0404701	0.0306182	1.0413	0.186246	4842	2047	2795	FALSE	FALSE	FALSE
Medical	Years: Alcohol to intoxication	linear	0.195693	0.139783	NA	0.161585	4797	NA	NA	FALSE	FALSE	FALSE	0.185418	0.13966	NA	0.184361	4791	NA	NA	FALSE	FALSE	FALSE
Alcohol	Age of regular use	linear	-0.0944049	0.0678317	NA	0.164076	3972	NA	NA	FALSE	FALSE	FALSE	-0.0927394	0.0678453	NA	0.171727	3965	NA	NA	FALSE	FALSE	FALSE
Depression	Criteria: Depressed mood	logistic	0.0417691	0.0300181	1.04265	0.164085	4826	2329	2497	FALSE	FALSE	FALSE	0.0357901	0.030545	1.03644	0.24131	4820	2324	2496	FALSE	FALSE	FALSE
Opiate	Withdrawal symptom: Insomnia	logistic	0.0566897	0.0407474	1.05833	0.164151	4844	779	4065	FALSE	FALSE	FALSE	0.0571218	0.0408843	1.05878	0.162366	4836	776	4060	FALSE	FALSE	FALSE
OCD	Criteria: Interference	logistic	0.122323	0.0880243	1.13012	0.164637	4808	144	4664	FALSE	FALSE	FALSE	0.11821	0.0896877	1.12548	0.187498	4805	144	4661	FALSE	FALSE	FALSE
Opiate	Criteria: Tolerance	logistic	0.0565496	0.0407305	1.05818	0.165019	4844	781	4063	FALSE	FALSE	FALSE	0.0556593	0.0408421	1.05724	0.172948	4836	779	4057	FALSE	FALSE	FALSE
Marijuana	Regularly use	logistic	0.0438042	0.0316044	1.04478	0.165742	4836	2883	1953	FALSE	FALSE	FALSE	0.0423869	0.0317367	1.0433	0.181686	4828	2875	1953	FALSE	FALSE	FALSE
Stimulants	Two withdrawal symptoms occurred together	logistic	0.131056	0.0955451	1.14003	0.170168	4835	122	4713	FALSE	FALSE	FALSE	0.112353	0.0968336	1.11891	0.245941	4827	122	4705	FALSE	FALSE	FALSE
Alcohol	Symptom of use: Paranoia	logistic	0.0580123	0.0423674	1.05973	0.170916	4850	709	4141	FALSE	FALSE	FALSE	0.0543485	0.0430844	1.05585	0.207149	4842	707	4135	FALSE	FALSE	FALSE
Tobacco	Criteria: Used more than intended	logistic	0.0412921	0.0302166	1.04216	0.17177	4850	2640	2210	FALSE	FALSE	FALSE	0.0367555	0.0303712	1.03744	0.226198	4842	2634	2208	FALSE	FALSE	FALSE
ADHD	Criteria: Inattentive/Impulsive	logistic	0.0517157	0.0378835	1.05308	0.172213	4851	930	3921	FALSE	FALSE	FALSE	0.0468042	0.0385799	1.04792	0.225063	4843	928	3915	FALSE	FALSE	FALSE
Mania	Rapid cycling	logistic	0.106225	0.0780373	1.11207	0.173448	4816	183	4633	FALSE	FALSE	FALSE	0.0767694	0.118876	1.07979	0.518413	4816	183	4633	FALSE	FALSE	FALSE
Cocaine	Abuse criteria: Legal problems	logistic	0.060177	0.0442808	1.06202	0.174151	4847	641	4206	FALSE	FALSE	FALSE	0.0542852	0.0445461	1.05579	0.222985	4839	640	4199	FALSE	FALSE	FALSE
Tobacco	Frequent use	logistic	0.0421982	0.0311546	1.0431	0.175584	4850	1768	3082	FALSE	FALSE	FALSE	0.0387533	0.0312673	1.03951	0.21519	4842	1763	3079	FALSE	FALSE	FALSE
Alcohol	Frequent use	logistic	0.0433891	0.032063	1.04434	0.175978	4850	3090	1760	FALSE	FALSE	FALSE	0.0406935	0.0322854	1.04153	0.207514	4842	3083	1759	FALSE	FALSE	FALSE
Alcohol	Number of reactions	linear	0.0203222	0.0150219	NA	0.17617	4851	NA	NA	FALSE	FALSE	FALSE	0.0211132	0.0149663	NA	0.158393	4843	NA	NA	FALSE	FALSE	FALSE
Stimulants	Age of first use	linear	-0.228172	0.169027	NA	0.177445	778	NA	NA	FALSE	FALSE	FALSE	-0.221431	0.16957	NA	0.192002	776	NA	NA	FALSE	FALSE	FALSE
Anti-Social Personality Disorder	Crtiera: Stealing	logistic	0.0708472	0.0525424	1.07342	0.177535	4833	437	4396	FALSE	FALSE	FALSE	0.0645537	0.052871	1.06668	0.222099	4828	437	4391	FALSE	FALSE	FALSE
Depression	Ever depressed	logistic	0.0405579	0.0300882	1.04139	0.177669	4826	2556	2270	FALSE	FALSE	FALSE	0.0344439	0.0305696	1.03504	0.259854	4820	2551	2269	FALSE	FALSE	FALSE
Opiate	Abuse criteria: Legal problems	logistic	0.0955702	0.0710407	1.10029	0.178532	4844	224	4620	FALSE	FALSE	FALSE	0.094209	0.0711088	1.09879	0.185218	4836	224	4612	FALSE	FALSE	FALSE
Other drug	Ever injected	logistic	0.0812996	0.0607174	1.0847	0.180576	4835	325	4510	FALSE	FALSE	FALSE	0.081721	0.0608808	1.08515	0.179495	4827	325	4502	FALSE	FALSE	FALSE
Medical	Years: Cannabis	linear	0.178111	0.133348	NA	0.181717	4821	NA	NA	FALSE	FALSE	FALSE	0.178937	0.133219	NA	0.179276	4813	NA	NA	FALSE	FALSE	FALSE
Marijuana	Age of frequent use	linear	0.114492	0.0858651	NA	0.182507	2929	NA	NA	FALSE	FALSE	FALSE	0.102921	0.0859929	NA	0.231461	2923	NA	NA	FALSE	FALSE	FALSE
ADHD	Criteria: Duration	logistic	-0.086265	0.0647343	0.917351	0.182663	4811	266	4545	FALSE	FALSE	FALSE	-0.0951064	0.0654337	0.909276	0.146091	4808	264	4544	FALSE	FALSE	FALSE
Stimulants	Withdrawal symptom: Restlessness	logistic	0.139264	0.104936	1.14943	0.184466	4835	101	4734	FALSE	FALSE	FALSE	0.119167	0.106468	1.12656	0.263025	4827	101	4726	FALSE	FALSE	FALSE
Medical	Years: Hallucinogens	linear	0.0230342	0.0175091	NA	0.188385	4849	NA	NA	FALSE	FALSE	FALSE	0.0281897	0.0173955	NA	0.105186	4842	NA	NA	FALSE	FALSE	FALSE
OCD	Criteria: Compulsions & repetitive behaviors	logistic	0.123013	0.0940424	1.1309	0.190853	4808	126	4682	FALSE	FALSE	FALSE	0.121481	0.095918	1.12917	0.205331	4805	126	4679	FALSE	FALSE	FALSE
Other drug	Criteria: Unsuccessful effort to decrease use	logistic	0.0613367	0.0472149	1.06326	0.193911	4835	544	4291	FALSE	FALSE	FALSE	0.0605467	0.0472992	1.06242	0.200518	4827	544	4283	FALSE	FALSE	FALSE
Medical	Years: inhalants	linear	-0.00484042	0.00374326	NA	0.196037	4850	NA	NA	FALSE	FALSE	FALSE	-0.00510278	0.00375038	NA	0.173703	4842	NA	NA	FALSE	FALSE	FALSE
Mania	Criteria: Distractable	logistic	0.0843525	0.0659804	1.08801	0.201092	4816	265	4551	FALSE	FALSE	FALSE	0.0564476	0.0964771	1.05807	0.558488	4816	265	4551	FALSE	FALSE	FALSE
Gambling	Cause problems	logistic	0.0694935	0.0543803	1.07197	0.201279	4809	416	4393	FALSE	FALSE	FALSE	0.0634757	0.0545978	1.06553	0.24499	4805	415	4390	FALSE	FALSE	FALSE
Alcohol	Abuse criteria: Legal problems	logistic	0.0773935	0.0607287	1.08047	0.202517	4850	321	4529	FALSE	FALSE	FALSE	0.0806714	0.0612241	1.08401	0.187624	4842	317	4525	FALSE	FALSE	FALSE
Mania	Criteria: At least 3 symptoms	logistic	0.0797119	0.0625544	1.08298	0.202564	4816	298	4518	FALSE	FALSE	FALSE	0.0473911	0.0925071	1.04853	0.608444	4816	298	4518	FALSE	FALSE	FALSE
Other drug	Criteria: Withdrawal	logistic	0.0666291	0.0525393	1.0689	0.204735	4835	431	4404	FALSE	FALSE	FALSE	0.0638455	0.0526985	1.06593	0.225695	4827	431	4396	FALSE	FALSE	FALSE
Stimulants	Criteria: Withdrawal	logistic	0.120171	0.094946	1.12769	0.205628	4835	124	4711	FALSE	FALSE	FALSE	0.101299	0.0961856	1.10661	0.292266	4827	124	4703	FALSE	FALSE	FALSE
Medical	Ever used: Antidepressants	logistic	0.0457056	0.0361252	1.04677	0.2058	4851	1072	3779	FALSE	FALSE	FALSE	0.0399458	0.0365507	1.04075	0.274443	4843	1070	3773	FALSE	FALSE	FALSE
PTSD	Criteria: Increased arousal	logistic	0.0482493	0.038141	1.04943	0.205862	4807	927	3880	FALSE	FALSE	FALSE	0.0419588	0.03869	1.04285	0.278149	4804	927	3877	FALSE	FALSE	FALSE
Depression	Length of episode	linear	-1.05246	0.836361	NA	0.208401	2019	NA	NA	FALSE	FALSE	FALSE	-1.00872	0.836499	NA	0.228005	2013	NA	NA	FALSE	FALSE	FALSE
Cocaine	Craving	logistic	0.0384562	0.0305949	1.03921	0.208772	4847	2179	2668	FALSE	FALSE	FALSE	0.034811	0.0308214	1.03542	0.258712	4839	2173	2666	FALSE	FALSE	FALSE
Alcohol	Withdrawal symptom: Hallucinations	logistic	0.0924865	0.0737928	1.0969	0.210087	4850	209	4641	FALSE	FALSE	FALSE	0.084569	0.0745922	1.08825	0.256899	4842	208	4634	FALSE	FALSE	FALSE
Opiate	Withdrawal symptom: Length time multiple symptoms	linear	-0.879116	0.706301	NA	0.213604	840	NA	NA	FALSE	FALSE	FALSE	-0.892819	0.708435	NA	0.207929	838	NA	NA	FALSE	FALSE	FALSE
Other drug	Withdrawal symptom: Stomach ache	logistic	0.0805812	0.0648562	1.08392	0.214067	4835	267	4568	FALSE	FALSE	FALSE	0.0764054	0.0649596	1.0794	0.239516	4827	267	4560	FALSE	FALSE	FALSE
Other drug	Ever used: Hallucinogens	logistic	0.0525423	0.0423767	1.05395	0.215017	4836	738	4098	FALSE	FALSE	FALSE	0.0507878	0.0426242	1.0521	0.233448	4828	735	4093	FALSE	FALSE	FALSE
Tobacco	Withdrawal symptom: Difficulty concentrating	logistic	0.0421489	0.0340026	1.04305	0.215131	4850	1265	3585	FALSE	FALSE	FALSE	0.0380339	0.0343307	1.03877	0.267919	4842	1261	3581	FALSE	FALSE	FALSE
Other drug	Two withdrawal symptoms occurred together	logistic	0.0654055	0.0528515	1.06759	0.21589	4835	425	4410	FALSE	FALSE	FALSE	0.0625376	0.0530157	1.06453	0.238158	4827	425	4402	FALSE	FALSE	FALSE
Medical	Health rating	linear	0.0197172	0.015976	NA	0.217196	4850	NA	NA	FALSE	FALSE	FALSE	0.0193448	0.0159575	NA	0.22547	4842	NA	NA	FALSE	FALSE	FALSE
Tobacco	Withdrawal symptom: Decreased heart rate	logistic	-0.0639374	0.0518739	0.938064	0.217743	4850	442	4408	FALSE	FALSE	FALSE	-0.060056	0.0521666	0.941712	0.249636	4842	440	4402	FALSE	FALSE	FALSE
Anti-Social Personality Disorder	Criteria: Lack of remorse	logistic	0.0383227	0.031219	1.03907	0.219619	4830	1811	3019	FALSE	FALSE	FALSE	0.0363103	0.0315185	1.03698	0.249307	4825	1806	3019	FALSE	FALSE	FALSE
Marijuana	Withdrawal symptom: Insomnia	logistic	0.0610968	0.049781	1.063	0.219706	4836	503	4333	FALSE	FALSE	FALSE	0.0550712	0.0502796	1.05662	0.273386	4828	502	4326	FALSE	FALSE	FALSE
Alcohol	Age of first use	linear	-0.077871	0.0636433	NA	0.221182	4724	NA	NA	FALSE	FALSE	FALSE	-0.0770544	0.0635661	NA	0.225499	4716	NA	NA	FALSE	FALSE	FALSE
Gambling	Criteria: Lies	logistic	0.0645181	0.0528143	1.06664	0.221857	4809	449	4360	FALSE	FALSE	FALSE	0.0587213	0.0531111	1.06048	0.268886	4805	449	4356	FALSE	FALSE	FALSE
Alcohol	Symptom of use: Number psychological problems	linear	0.0294186	0.0243453	NA	0.226956	4851	NA	NA	FALSE	FALSE	FALSE	0.0223026	0.0238163	NA	0.349094	4843	NA	NA	FALSE	FALSE	FALSE
Anti-Social Personality Disorder	Criteria: Cheated on tasks	logistic	0.0746795	0.0618312	1.07754	0.227126	4829	304	4525	FALSE	FALSE	FALSE	0.0680887	0.0619599	1.07046	0.271804	4824	304	4520	FALSE	FALSE	FALSE
PTSD	Criteria: Significant distress	logistic	0.050637	0.0427341	1.05194	0.236044	4807	693	4114	FALSE	FALSE	FALSE	0.0447331	0.043331	1.04575	0.301904	4804	693	4111	FALSE	FALSE	FALSE
Environment	Caregiver: Other relative	logistic	0.0561849	0.0474825	1.05779	0.2367	4608	562	4046	FALSE	FALSE	FALSE	0.0523299	0.0475757	1.05372	0.271363	4600	562	4038	FALSE	FALSE	FALSE
Tobacco	Tobacco Dependence (DSM-IV)	logistic	0.0407891	0.0345503	1.04163	0.237772	4157	2662	1495	FALSE	FALSE	FALSE	0.0383342	0.0347091	1.03908	0.269401	4149	2654	1495	FALSE	FALSE	FALSE
Anxiety	Ever anxious	logistic	-0.046697	0.039575	0.954377	0.238016	4808	835	3973	FALSE	FALSE	FALSE	-0.0562761	0.0403808	0.945278	0.163428	4805	835	3970	FALSE	FALSE	FALSE
Mania	Criteria: Elevated/irritable mood	logistic	0.0881073	0.0747015	1.09211	0.238216	4820	203	4617	FALSE	FALSE	FALSE	0.0505599	0.108262	1.05186	0.640489	4818	201	4617	FALSE	FALSE	FALSE
Cocaine	Age at desire	linear	0.179334	0.152656	NA	0.240223	2096	NA	NA	FALSE	FALSE	FALSE	0.193998	0.152956	NA	0.204825	2091	NA	NA	FALSE	FALSE	FALSE
Schizophrenia	Criterion count	linear	-0.0097044	0.00827987	NA	0.241236	4820	NA	NA	FALSE	FALSE	FALSE	-0.00942119	0.00797119	NA	0.237302	4812	NA	NA	FALSE	FALSE	FALSE
Marijuana	Criteria: Time spent obtaining/using	logistic	0.0387392	0.0331004	1.0395	0.241859	4836	1489	3347	FALSE	FALSE	FALSE	0.0352196	0.0333511	1.03585	0.290957	4828	1485	3343	FALSE	FALSE	FALSE
OCD	Obession criterion count	linear	0.00532555	0.00456148	NA	0.243065	4808	NA	NA	FALSE	FALSE	FALSE	0.00535151	0.00452965	NA	0.237487	4805	NA	NA	FALSE	FALSE	FALSE
Opiate	Withdrawal symptom: Yawning	logistic	0.0586152	0.0504361	1.06037	0.245167	4844	464	4380	FALSE	FALSE	FALSE	0.0590243	0.0505667	1.0608	0.243107	4836	463	4373	FALSE	FALSE	FALSE
Environment	Caregiver: Parent	logistic	-0.0458827	0.0396059	0.955154	0.246667	4608	3735	873	FALSE	FALSE	FALSE	-0.0453729	0.0397584	0.955641	0.25378	4600	3731	869	FALSE	FALSE	FALSE
Other drug	Criteria: Used more than intended	logistic	0.0587743	0.0508928	1.06054	0.248146	4835	456	4379	FALSE	FALSE	FALSE	0.0595295	0.0509838	1.06134	0.242961	4827	456	4371	FALSE	FALSE	FALSE
Other drug	Withdrawal symptom: Anxiety	logistic	0.0702068	0.0609109	1.07273	0.249069	4835	305	4530	FALSE	FALSE	FALSE	0.0630485	0.0610964	1.06508	0.302095	4827	305	4522	FALSE	FALSE	FALSE
Medical	Liver disease	logistic	0.0618292	0.054287	1.06378	0.254731	4850	415	4435	FALSE	FALSE	FALSE	0.0620356	0.0546694	1.064	0.256484	4842	413	4429	FALSE	FALSE	FALSE
Depression	Criteria: Worthlessness/excessive guilt	logistic	0.0347617	0.0305292	1.03537	0.254855	4826	1943	2883	FALSE	FALSE	FALSE	0.0270161	0.0311606	1.02738	0.385944	4820	1938	2882	FALSE	FALSE	FALSE
Alcohol	Abuse criteria: Use in hazardous situations	logistic	0.034874	0.0307777	1.03549	0.257175	4850	2219	2631	FALSE	FALSE	FALSE	0.0331504	0.0310257	1.03371	0.285303	4842	2214	2628	FALSE	FALSE	FALSE
Panic Disorder	Symptom: Fear you might die	logistic	-0.0864824	0.076464	0.917152	0.258046	4807	185	4622	FALSE	FALSE	FALSE	-0.0990028	0.0777854	0.90574	0.2031	4804	185	4619	FALSE	FALSE	FALSE
Suicide	Suicidal ideation	logistic	0.071946	0.0638087	1.0746	0.259519	1521	351	1170	FALSE	FALSE	FALSE	0.0661666	0.0644059	1.0684	0.304262	1518	351	1167	FALSE	FALSE	FALSE
Demographics	Employed	logistic	-0.0420349	0.0374276	0.958836	0.261395	3201	1801	1400	FALSE	FALSE	FALSE	-0.0432965	0.0375416	0.957627	0.24879	3197	1799	1398	FALSE	FALSE	FALSE
Other drug	Withdrawal symptom: Diarrhea	logistic	0.0754633	0.0673774	1.07838	0.26271	4835	247	4588	FALSE	FALSE	FALSE	0.0742785	0.0674393	1.07711	0.270717	4827	247	4580	FALSE	FALSE	FALSE
Other drug	Withdrawal symptom: Intefere with functioining	logistic	0.063529	0.0568618	1.06559	0.263887	4835	361	4474	FALSE	FALSE	FALSE	0.0612011	0.0570431	1.06311	0.283319	4827	361	4466	FALSE	FALSE	FALSE
Tobacco	Symptom of use: Health problems	logistic	0.0411649	0.0369027	1.04202	0.264638	4850	1009	3841	FALSE	FALSE	FALSE	0.0380035	0.0371204	1.03873	0.305934	4842	1004	3838	FALSE	FALSE	FALSE
OCD	Compulsion criterion count	linear	0.00759987	0.00683301	NA	0.266096	4808	NA	NA	FALSE	FALSE	FALSE	0.00668074	0.00677842	NA	0.324384	4805	NA	NA	FALSE	FALSE	FALSE
Medical	High blood pressure	logistic	-0.0373977	0.0337632	0.963293	0.268015	4850	1530	3320	FALSE	FALSE	FALSE	-0.0396365	0.0338616	0.961139	0.241783	4842	1527	3315	FALSE	FALSE	FALSE
Sedatives	Withdrawal symptom: Sum	linear	0.0210865	0.0190758	NA	0.26904	4851	NA	NA	FALSE	FALSE	FALSE	0.0188293	0.019063	NA	0.323328	4843	NA	NA	FALSE	FALSE	FALSE
Depression	Criterion count	linear	0.0603305	0.0547946	NA	0.270939	4851	NA	NA	FALSE	FALSE	FALSE	0.0427974	0.053516	NA	0.423917	4843	NA	NA	FALSE	FALSE	FALSE
Medical	Emotional problems	logistic	0.0386087	0.035262	1.03936	0.273555	4850	3683	1167	FALSE	FALSE	FALSE	0.0359892	0.0354428	1.03664	0.309908	4842	3675	1167	FALSE	FALSE	FALSE
Opiate	Criteria: Time spent obtaining/using	logistic	0.0436632	0.0398878	1.04463	0.273669	4844	826	4018	FALSE	FALSE	FALSE	0.0413564	0.039944	1.04222	0.3005	4836	826	4010	FALSE	FALSE	FALSE
Marijuana	Age of first use	linear	-0.0636707	0.0582468	NA	0.274409	3890	NA	NA	FALSE	FALSE	FALSE	-0.0639508	0.0583582	NA	0.27322	3883	NA	NA	FALSE	FALSE	FALSE
Other drug	Craving	logistic	0.0640383	0.0586153	1.06613	0.274606	4835	331	4504	FALSE	FALSE	FALSE	0.0658064	0.0588675	1.06802	0.263621	4827	330	4497	FALSE	FALSE	FALSE
Alcohol	Criteria: Time spent obtaining/using	logistic	0.0348204	0.0318769	1.03543	0.274683	4850	1667	3183	FALSE	FALSE	FALSE	0.0300578	0.0321626	1.03051	0.350016	4842	1662	3180	FALSE	FALSE	FALSE
PTSD	Post Traumatic Stress Disorder	logistic	0.0512182	0.0469354	1.05255	0.275164	2906	627	2279	FALSE	FALSE	FALSE	0.0458321	0.0480048	1.0469	0.33971	2899	627	2272	FALSE	FALSE	FALSE
ADHD	Criteria: Inattention	linear	0.0435484	0.0401509	NA	0.278144	4851	NA	NA	FALSE	FALSE	FALSE	0.0354393	0.0394856	NA	0.369483	4843	NA	NA	FALSE	FALSE	FALSE
Other drug	Withdrawal symptom: Sum	linear	0.0576991	0.0534287	NA	0.280228	4851	NA	NA	FALSE	FALSE	FALSE	0.0552847	0.0535123	NA	0.301599	4843	NA	NA	FALSE	FALSE	FALSE
Panic Disorder	Frequent episodes	logistic	-0.0976698	0.0907892	0.906948	0.282023	4807	128	4679	FALSE	FALSE	FALSE	-0.114306	0.0929608	0.891985	0.218843	4804	128	4676	FALSE	FALSE	FALSE
Opiate	Withdrawal symptom: Pupil dilation	logistic	0.0440979	0.0410128	1.04508	0.282275	4844	759	4085	FALSE	FALSE	FALSE	0.0440708	0.0411142	1.04506	0.283759	4836	757	4079	FALSE	FALSE	FALSE
Mania	Frequency of rapid cycling	linear	-0.0658513	0.0611606	NA	0.283151	183	NA	NA	FALSE	FALSE	FALSE	-0.0630679	0.0621951	NA	0.312033	183	NA	NA	FALSE	FALSE	FALSE
Alcohol	Symptom of use: Olfactory hallucination	logistic	-0.0899216	0.0842094	0.914003	0.285595	4850	153	4697	FALSE	FALSE	FALSE	-0.101537	0.0852801	0.903448	0.233801	4842	153	4689	FALSE	FALSE	FALSE
Tobacco	Withdrawal symptom: Increased appetite	logistic	0.0325116	0.030465	1.03305	0.28589	4850	2098	2752	FALSE	FALSE	FALSE	0.0280728	0.0305449	1.02847	0.358062	4842	2096	2746	FALSE	FALSE	FALSE
Social Phobia	Criteria: Fear of social situations	logistic	0.0412009	0.0386733	1.04206	0.286714	4807	897	3910	FALSE	FALSE	FALSE	0.0340441	0.0393809	1.03463	0.387323	4804	896	3908	FALSE	FALSE	FALSE
Alcohol	Age at diagnosis	linear	-0.148614	0.139564	NA	0.287041	2670	NA	NA	FALSE	FALSE	FALSE	-0.133042	0.139768	NA	0.341249	2665	NA	NA	FALSE	FALSE	FALSE
Conduct Disorder	Criteria: Significant impairment	logistic	0.0429235	0.0405766	1.04386	0.29013	4833	815	4018	FALSE	FALSE	FALSE	0.0420701	0.0407395	1.04297	0.301763	4828	814	4014	FALSE	FALSE	FALSE
Medical	Ever used: Antipsychotics	logistic	0.0642446	0.0607601	1.06635	0.290353	4851	310	4541	FALSE	FALSE	FALSE	0.0641087	0.0620739	1.06621	0.301707	4843	309	4534	FALSE	FALSE	FALSE
Environment	Witness/experience violent crime before age 13	logistic	0.0396624	0.0377364	1.04046	0.29324	4433	1036	3397	FALSE	FALSE	FALSE	0.0367222	0.0379502	1.0374	0.333223	4429	1036	3393	FALSE	FALSE	FALSE
Marijuana	Withdrawal symptom: Restlessness	logistic	0.0450464	0.0432175	1.04608	0.297264	4836	699	4137	FALSE	FALSE	FALSE	0.0341306	0.0436912	1.03472	0.434698	4828	697	4131	FALSE	FALSE	FALSE
Medical	Years: Barbituates	linear	-0.00800552	0.00770817	NA	0.299054	4850	NA	NA	FALSE	FALSE	FALSE	-0.00826126	0.00767411	NA	0.281753	4842	NA	NA	FALSE	FALSE	FALSE
Other drug	Withdrawal symptom: Twitching	logistic	0.0834579	0.0803947	1.08704	0.299223	4835	170	4665	FALSE	FALSE	FALSE	0.0753438	0.0806554	1.07825	0.350229	4827	170	4657	FALSE	FALSE	FALSE
PTSD	Criteria: Exposure to traumatic event	logistic	0.0311422	0.0300169	1.03163	0.299509	4807	2474	2333	FALSE	FALSE	FALSE	0.0272612	0.0301869	1.02764	0.366483	4804	2473	2331	FALSE	FALSE	FALSE
Medical	Number of emergency room visits	linear	0.12627	0.121934	NA	0.300458	4794	NA	NA	FALSE	FALSE	FALSE	0.111453	0.120387	NA	0.3546	4787	NA	NA	FALSE	FALSE	FALSE
Tobacco	Smoke after waking	linear	-1.06206	1.03274	NA	0.303837	3463	NA	NA	FALSE	FALSE	FALSE	-1.03929	1.03577	NA	0.31574	3456	NA	NA	FALSE	FALSE	FALSE
Medical	Hospital: hysterectomy	logistic	-0.0967203	0.094659	0.90781	0.306887	4851	133	4718	FALSE	FALSE	FALSE	-0.0873966	0.0949873	0.916314	0.357527	4843	133	4710	FALSE	FALSE	FALSE
Medical	Years: Amphtamines	linear	0.0176813	0.0173737	NA	0.30887	4848	NA	NA	FALSE	FALSE	FALSE	0.0163727	0.0174022	NA	0.346833	4840	NA	NA	FALSE	FALSE	FALSE
Other drug	Withdrawal symptom: Paranoia	logistic	0.0965819	0.0949408	1.1014	0.309018	4835	119	4716	FALSE	FALSE	FALSE	0.095096	0.0956865	1.09976	0.320306	4827	119	4708	FALSE	FALSE	FALSE
Opiate	Symptom of use: Number of these problems	linear	0.0194486	0.0191624	NA	0.31019	4851	NA	NA	FALSE	FALSE	FALSE	0.0186852	0.0191777	NA	0.329949	4843	NA	NA	FALSE	FALSE	FALSE
PTSD	Criteria: Duration	logistic	0.042439	0.0418567	1.04335	0.310626	4807	724	4083	FALSE	FALSE	FALSE	0.0363035	0.0424414	1.03697	0.392341	4804	724	4080	FALSE	FALSE	FALSE
Medical	Brain injury/concussion	logistic	0.0536396	0.0531279	1.0551	0.312672	4850	425	4425	FALSE	FALSE	FALSE	0.0519051	0.053265	1.05328	0.329824	4842	425	4417	FALSE	FALSE	FALSE
Tobacco	Criteria: Reduction in other activties	logistic	0.0499176	0.0494462	1.05118	0.312719	4850	490	4360	FALSE	FALSE	FALSE	0.0386806	0.0499394	1.03944	0.438605	4842	487	4355	FALSE	FALSE	FALSE
Other drug	Withdrawal symptom: Headaches	logistic	0.0797143	0.079131	1.08298	0.313757	4835	174	4661	FALSE	FALSE	FALSE	0.0750439	0.0792931	1.07793	0.343939	4827	174	4653	FALSE	FALSE	FALSE
Mania	Length of episode	linear	-8.96602	8.90402	NA	0.31464	368	NA	NA	FALSE	FALSE	FALSE	-4.98955	8.54623	NA	0.559709	367	NA	NA	FALSE	FALSE	FALSE
Cocaine	Withdrawal symptom: Nightmares	logistic	0.0435419	0.0433165	1.0445	0.314798	4847	674	4173	FALSE	FALSE	FALSE	0.0367049	0.0438238	1.03739	0.40228	4839	671	4168	FALSE	FALSE	FALSE
Depression	Criteria: Difficulty concentrating	logistic	0.0304734	0.0303284	1.03094	0.315002	4826	2041	2785	FALSE	FALSE	FALSE	0.0224562	0.0309464	1.02271	0.468054	4820	2037	2783	FALSE	FALSE	FALSE
Alcohol	Age of first intoxication	linear	-0.0650705	0.0651034	NA	0.317614	4170	NA	NA	FALSE	FALSE	FALSE	-0.0662474	0.0651021	NA	0.308931	4163	NA	NA	FALSE	FALSE	FALSE
Other drug	Abuse criteria: Use in hazardous situations	logistic	0.0545382	0.0546943	1.05605	0.318694	4836	392	4444	FALSE	FALSE	FALSE	0.052455	0.0548568	1.05386	0.338963	4828	392	4436	FALSE	FALSE	FALSE
Alcohol	Symptom of use: Nervousness	logistic	0.0427933	0.0429412	1.04372	0.31898	4850	682	4168	FALSE	FALSE	FALSE	0.0335414	0.0437767	1.03411	0.443562	4842	680	4162	FALSE	FALSE	FALSE
Alcohol	Symptom of use: Feet numbness	logistic	0.0678255	0.0683137	1.07018	0.320782	4850	245	4605	FALSE	FALSE	FALSE	0.0463515	0.0689643	1.04744	0.501515	4842	244	4598	FALSE	FALSE	FALSE
Opiate	Symptom of use: Depression	logistic	0.0437376	0.0447627	1.04471	0.32852	4844	613	4231	FALSE	FALSE	FALSE	0.0420653	0.0449213	1.04296	0.349056	4836	612	4224	FALSE	FALSE	FALSE
Marijuana	Withdrawal symptom: Intefere with functioining	logistic	0.0479161	0.0491289	1.04908	0.329405	4836	511	4325	FALSE	FALSE	FALSE	0.0453683	0.0497777	1.04641	0.362075	4828	508	4320	FALSE	FALSE	FALSE
Anti-Social Personality Disorder	Criteria: Breaking/entering	logistic	0.0667046	0.0697191	1.06898	0.338688	4832	235	4597	FALSE	FALSE	FALSE	0.0594085	0.0698141	1.06121	0.394796	4827	235	4592	FALSE	FALSE	FALSE
PTSD	Sought treatment	logistic	0.0532141	0.0556407	1.05466	0.338875	4807	378	4429	FALSE	FALSE	FALSE	0.0525391	0.0561907	1.05394	0.349781	4804	378	4426	FALSE	FALSE	FALSE
Gambling	Criteria: Irritability	logistic	0.06125	0.064328	1.06316	0.34102	4809	289	4520	FALSE	FALSE	FALSE	0.048494	0.0649106	1.04969	0.45501	4805	288	4517	FALSE	FALSE	FALSE
Other drug	Abuse criteria: Failure to fulfill obligations	logistic	0.0536112	0.0563105	1.05507	0.341065	4835	366	4469	FALSE	FALSE	FALSE	0.0530707	0.0564506	1.0545	0.347153	4827	366	4461	FALSE	FALSE	FALSE
Marijuana	Craving	logistic	0.0362227	0.0381073	1.03689	0.341835	4836	956	3880	FALSE	FALSE	FALSE	0.0310835	0.0384204	1.03157	0.418495	4828	952	3876	FALSE	FALSE	FALSE
Social Phobia	Age at diagnosis	linear	-0.545427	0.579632	NA	0.347798	223	NA	NA	FALSE	FALSE	FALSE	-0.589534	0.584493	NA	0.314332	223	NA	NA	FALSE	FALSE	FALSE
Anti-Social Personality Disorder	Criteria: Irritability/aggression	logistic	0.0283189	0.0303726	1.02872	0.351138	4833	2431	2402	FALSE	FALSE	FALSE	0.0244492	0.0305721	1.02475	0.423871	4828	2429	2399	FALSE	FALSE	FALSE
Other drug	Withdrawal symptom: Restlessness	logistic	0.0533008	0.0571904	1.05475	0.351342	4835	352	4483	FALSE	FALSE	FALSE	0.0469884	0.057326	1.04811	0.412404	4827	352	4475	FALSE	FALSE	FALSE
Panic Disorder	Criteria: Concern about panic attacks	logistic	-0.0627312	0.0676217	0.939196	0.353575	4807	246	4561	FALSE	FALSE	FALSE	-0.0757156	0.069019	0.92708	0.272631	4804	246	4558	FALSE	FALSE	FALSE
Other drug	Age of first use	linear	-0.271588	0.293431	NA	0.355359	340	NA	NA	FALSE	FALSE	FALSE	-0.2729	0.294474	NA	0.354753	339	NA	NA	FALSE	FALSE	FALSE
Other drug	Age at desire	linear	-0.30707	0.332983	NA	0.357232	293	NA	NA	FALSE	FALSE	FALSE	-0.272702	0.335588	NA	0.417143	292	NA	NA	FALSE	FALSE	FALSE
Sedatives	Number of times used	linear	-1.50148	1.63205	NA	0.3579	696	NA	NA	FALSE	FALSE	FALSE	-1.623	1.63064	NA	0.319939	695	NA	NA	FALSE	FALSE	FALSE
Conduct Disorder	Criteria: Bullies/threatens others	logistic	0.0477617	0.0519515	1.04892	0.357912	4833	448	4385	FALSE	FALSE	FALSE	0.0478628	0.0521741	1.04903	0.358951	4828	447	4381	FALSE	FALSE	FALSE
Alcohol	Symptom of use: Number health problems	linear	0.00871926	0.009494	NA	0.358457	4851	NA	NA	FALSE	FALSE	FALSE	0.00648808	0.00941433	NA	0.490749	4843	NA	NA	FALSE	FALSE	FALSE
Stimulants	Withdrawal symptom: Sleepy	logistic	0.087198	0.0957368	1.09111	0.362396	4835	121	4714	FALSE	FALSE	FALSE	0.0691671	0.0968593	1.07162	0.475166	4827	121	4706	FALSE	FALSE	FALSE
Opiate	Number of times used	linear	94.3391	103.777	NA	0.363487	1317	NA	NA	FALSE	FALSE	FALSE	93.3121	103.908	NA	0.369337	1315	NA	NA	FALSE	FALSE	FALSE
Tobacco	Criteria: Withdrawal	logistic	0.0277498	0.0306455	1.02814	0.365196	4850	1953	2897	FALSE	FALSE	FALSE	0.0236872	0.0308795	1.02397	0.44303	4842	1946	2896	FALSE	FALSE	FALSE
Other drug	Withdrawal symptom: Depressed mood	logistic	0.0558138	0.0620307	1.0574	0.368239	4835	293	4542	FALSE	FALSE	FALSE	0.0548772	0.0622571	1.05641	0.378068	4827	293	4534	FALSE	FALSE	FALSE
Anti-Social Personality Disorder	Criteria: Enjoyment from deceit	logistic	0.0533746	0.0597781	1.05482	0.371922	4830	329	4501	FALSE	FALSE	FALSE	0.0494679	0.0599872	1.05071	0.409575	4825	329	4496	FALSE	FALSE	FALSE
Agoraphobia	Agoraphobia	logistic	-0.0852904	0.0959384	0.918246	0.373996	4724	118	4606	FALSE	FALSE	FALSE	-0.0970183	0.0967936	0.907539	0.316189	4721	118	4603	FALSE	FALSE	FALSE
Sedatives	Withdrawal symptom: Restlessness	logistic	0.0904781	0.102187	1.0947	0.375929	4836	101	4735	FALSE	FALSE	FALSE	0.0744365	0.103626	1.07728	0.472561	4828	100	4728	FALSE	FALSE	FALSE
Marijuana	Abuse criteria: Use in hazardous situations	logistic	0.0331044	0.0377168	1.03366	0.380101	4836	1036	3800	FALSE	FALSE	FALSE	0.0251354	0.0380069	1.02545	0.508397	4828	1033	3795	FALSE	FALSE	FALSE
Medical	Hospital: heart	logistic	-0.0828449	0.0950997	0.920494	0.383679	4851	124	4727	FALSE	FALSE	FALSE	-0.0781222	0.0957096	0.924851	0.414362	4843	123	4720	FALSE	FALSE	FALSE
Sedatives	Days of use per month	linear	-0.531979	0.610236	NA	0.383985	338	NA	NA	FALSE	FALSE	FALSE	-0.527959	0.607845	NA	0.385729	336	NA	NA	FALSE	FALSE	FALSE
Schizophrenia	Criteria: Duration	logistic	-0.0630198	0.0729556	0.938925	0.387692	4819	209	4610	FALSE	FALSE	FALSE	-0.0686703	0.0757293	0.933634	0.36452	4811	206	4605	FALSE	FALSE	FALSE
Stimulants	Criteria: Unsuccessful effort to decrease use	logistic	-0.0716866	0.083274	0.930823	0.389319	4835	163	4672	FALSE	FALSE	FALSE	-0.0892897	0.0839934	0.914581	0.287756	4827	163	4664	FALSE	FALSE	FALSE
Marijuana	Number of times used	linear	0.561734	0.654454	NA	0.390769	3724	NA	NA	FALSE	FALSE	FALSE	0.55886	0.655578	NA	0.394009	3716	NA	NA	FALSE	FALSE	FALSE
Tobacco	Criteria: Continued use despite problems	logistic	0.0269723	0.0314855	1.02734	0.391634	4850	1653	3197	FALSE	FALSE	FALSE	0.0257022	0.0317349	1.02604	0.417997	4842	1646	3196	FALSE	FALSE	FALSE
Alcohol	Symptom of use: Vomit blood	logistic	0.0633665	0.0740395	1.06542	0.392082	4850	206	4644	FALSE	FALSE	FALSE	0.0525874	0.0743556	1.05399	0.479416	4842	206	4636	FALSE	FALSE	FALSE
Depression	Criteria: Change in appetite/weight	logistic	0.0257387	0.0302004	1.02607	0.394067	4826	2157	2669	FALSE	FALSE	FALSE	0.0193862	0.0307032	1.01958	0.527775	4820	2152	2668	FALSE	FALSE	FALSE
Medical	STD	logistic	0.0282098	0.033445	1.02861	0.398967	4850	1343	3507	FALSE	FALSE	FALSE	0.0291	0.0335418	1.02953	0.385627	4842	1341	3501	FALSE	FALSE	FALSE
Stimulants	DSM-5 criterion count	linear	0.0154643	0.0183473	NA	0.399345	4851	NA	NA	FALSE	FALSE	FALSE	0.013128	0.0183428	NA	0.474209	4843	NA	NA	FALSE	FALSE	FALSE
Other drug	Abuse criteria: Legal problems	logistic	0.071357	0.0847764	1.07396	0.399952	4835	149	4686	FALSE	FALSE	FALSE	0.0776369	0.0851158	1.08073	0.361698	4827	149	4678	FALSE	FALSE	FALSE
Cocaine	Withdrawal symptom: Number times multiple symptoms	linear	-34.6742	41.2997	NA	0.401277	1557	NA	NA	FALSE	FALSE	FALSE	-33.4486	41.4303	NA	0.419592	1554	NA	NA	FALSE	FALSE	FALSE
Other drug	Withdrawal symptom: Sleepy	logistic	0.0475829	0.0567552	1.04873	0.401812	4835	358	4477	FALSE	FALSE	FALSE	0.0439765	0.0569709	1.04496	0.440167	4827	358	4469	FALSE	FALSE	FALSE
Medical	Hospital: hernia	logistic	-0.0800128	0.0962351	0.923105	0.405731	4851	120	4731	FALSE	FALSE	FALSE	-0.0849633	0.0964294	0.918546	0.378268	4843	120	4723	FALSE	FALSE	FALSE
Gambling	Age of onset	linear	-0.196061	0.236126	NA	0.406508	1306	NA	NA	FALSE	FALSE	FALSE	-0.200205	0.236749	NA	0.39791	1305	NA	NA	FALSE	FALSE	FALSE
Stimulants	Stimulants use disorder (DSM-5)	logistic	0.0607237	0.0734075	1.06261	0.408116	4796	213	4583	FALSE	FALSE	FALSE	0.0454581	0.0740335	1.04651	0.539201	4789	213	4576	FALSE	FALSE	FALSE
Other drug	Withdrawal symptom: Craving	logistic	0.0462817	0.0567248	1.04737	0.414558	4835	356	4479	FALSE	FALSE	FALSE	0.0453533	0.05689	1.0464	0.425328	4827	356	4471	FALSE	FALSE	FALSE
Marijuana	Two withdrawal symptoms occurred together	logistic	0.0331782	0.0407358	1.03373	0.415375	4836	810	4026	FALSE	FALSE	FALSE	0.0276269	0.0412626	1.02801	0.503152	4828	806	4022	FALSE	FALSE	FALSE
Marijuana	Withdrawal symptom: Paranoia	logistic	0.0730043	0.089823	1.07574	0.416357	4836	140	4696	FALSE	FALSE	FALSE	0.0691339	0.0906328	1.07158	0.445588	4828	140	4688	FALSE	FALSE	FALSE
Medical	Hospital: childbirth	logistic	-0.0366198	0.0453948	0.964043	0.419841	4851	940	3911	FALSE	FALSE	FALSE	-0.0377874	0.0455255	0.962918	0.406523	4843	938	3905	FALSE	FALSE	FALSE
Alcohol	Symptom of use: Clouded thinking	logistic	0.0272558	0.0341307	1.02763	0.424538	4850	1250	3600	FALSE	FALSE	FALSE	0.0182441	0.0346984	1.01841	0.599033	4842	1245	3597	FALSE	FALSE	FALSE
Depression	Criteria: Suicidal ideation	logistic	-0.0272617	0.0350954	0.973107	0.437285	4826	1139	3687	FALSE	FALSE	FALSE	-0.0321921	0.0357698	0.968321	0.368131	4820	1136	3684	FALSE	FALSE	FALSE
Opiate	Abuse criteria: Use in hazardous situations	logistic	0.0358958	0.0462416	1.03655	0.437591	4844	580	4264	FALSE	FALSE	FALSE	0.0335382	0.0464203	1.03411	0.469994	4836	578	4258	FALSE	FALSE	FALSE
Other drug	Withdrawal symptom: Fever	logistic	0.0653713	0.0845216	1.06756	0.43927	4835	155	4680	FALSE	FALSE	FALSE	0.0605802	0.084699	1.06245	0.47446	4827	155	4672	FALSE	FALSE	FALSE
Sedatives	Ever injected	logistic	0.0309152	0.0406466	1.0314	0.446905	4836	787	4049	FALSE	FALSE	FALSE	0.0286441	0.0408998	1.02906	0.48371	4828	785	4043	FALSE	FALSE	FALSE
Environment	Frequency of moving	linear	0.0273332	0.0359437	NA	0.447029	4431	NA	NA	FALSE	FALSE	FALSE	0.0233071	0.0359593	NA	0.51692	4427	NA	NA	FALSE	FALSE	FALSE
Sedatives	Ever used: Sedatives	logistic	0.0305391	0.0403306	1.03101	0.448918	4836	803	4033	FALSE	FALSE	FALSE	0.0282377	0.040581	1.02864	0.486532	4828	801	4027	FALSE	FALSE	FALSE
Sedatives	Age of frequent use	linear	0.260552	0.344518	NA	0.450177	270	NA	NA	FALSE	FALSE	FALSE	0.243364	0.345181	NA	0.481438	268	NA	NA	FALSE	FALSE	FALSE
Panic Disorder	Symptom: Sweating	logistic	0.0509035	0.0675584	1.05222	0.451165	4807	243	4564	FALSE	FALSE	FALSE	0.0401943	0.0693558	1.04101	0.562226	4804	243	4561	FALSE	FALSE	FALSE
Suicide	Hospitalization following attempt	logistic	0.0715541	0.0950094	1.07418	0.451374	4806	120	4686	FALSE	FALSE	FALSE	0.0550664	0.0963904	1.05661	0.567806	4801	120	4681	FALSE	FALSE	FALSE
Other drug	Number of times used	linear	-1.01563	1.3503	NA	0.452221	686	NA	NA	FALSE	FALSE	FALSE	-0.946056	1.35301	NA	0.484657	685	NA	NA	FALSE	FALSE	FALSE
Alcohol	Blackout	logistic	0.0229369	0.0305942	1.0232	0.453426	4850	2154	2696	FALSE	FALSE	FALSE	0.0221935	0.0308256	1.02244	0.471544	4842	2149	2693	FALSE	FALSE	FALSE
Conduct Disorder	Criteria: Truancy	logistic	-0.0352087	0.0469916	0.965404	0.453704	4833	554	4279	FALSE	FALSE	FALSE	-0.0367949	0.0470652	0.963874	0.43434	4828	554	4274	FALSE	FALSE	FALSE
Depression	Trouble functioning	logistic	0.0238783	0.0319886	1.02417	0.455388	4826	1566	3260	FALSE	FALSE	FALSE	0.0192696	0.0325593	1.01946	0.553964	4820	1564	3256	FALSE	FALSE	FALSE
Schizophrenia	Age at diagnosis	NA	0.616517	0.825544	NA	0.455999	229	NA	NA	FALSE	FALSE	FALSE	1.12826	0.83577	NA	0.178478	226	NA	NA	FALSE	FALSE	FALSE
Demographics	Never married	logistic	0.0243151	0.0327592	1.02461	0.457943	4851	2946	1905	FALSE	FALSE	FALSE	0.0252227	0.0328155	1.02554	0.442118	4843	2939	1904	FALSE	FALSE	FALSE
Suicide	Suicidal plan	logistic	-0.0400263	0.0546191	0.960764	0.463664	1523	642	881	FALSE	FALSE	FALSE	-0.0400675	0.0549925	0.960725	0.466246	1520	640	880	FALSE	FALSE	FALSE
Stimulants	Stimulant Abuse	logistic	0.0595835	0.0816266	1.06139	0.465419	4836	169	4667	FALSE	FALSE	FALSE	0.0459877	0.0822655	1.04706	0.576151	4828	169	4659	FALSE	FALSE	FALSE
Sedatives	DSM-5 criterion count	linear	0.0140201	0.0192817	NA	0.467188	4851	NA	NA	FALSE	FALSE	FALSE	0.0117491	0.019239	NA	0.541432	4843	NA	NA	FALSE	FALSE	FALSE
Cocaine	Days of use per month	linear	0.10152	0.14043	NA	0.469779	3140	NA	NA	FALSE	FALSE	FALSE	0.0924902	0.140827	NA	0.511379	3132	NA	NA	FALSE	FALSE	FALSE
Tobacco	Withdrawal symptom: Craving	logistic	0.0237872	0.0330052	1.02407	0.471089	4850	1387	3463	FALSE	FALSE	FALSE	0.0185846	0.0333462	1.01876	0.577306	4842	1381	3461	FALSE	FALSE	FALSE
Tobacco	Criteria: Tolerance	logistic	0.0216084	0.0303449	1.02184	0.476407	4850	2156	2694	FALSE	FALSE	FALSE	0.016926	0.0305451	1.01707	0.579489	4842	2151	2691	FALSE	FALSE	FALSE
Depression	Number of episodes	linear	-0.146959	0.206379	NA	0.476481	2455	NA	NA	FALSE	FALSE	FALSE	-0.168218	0.204659	NA	0.411189	2453	NA	NA	FALSE	FALSE	FALSE
Marijuana	Withdrawal symptom: Anxiety	logistic	0.032536	0.0464548	1.03307	0.483691	4836	578	4258	FALSE	FALSE	FALSE	0.0256308	0.0470516	1.02596	0.585933	4828	576	4252	FALSE	FALSE	FALSE
Depression	Age at diagnosis	linear	0.182386	0.261111	NA	0.484968	1596	NA	NA	FALSE	FALSE	FALSE	0.194252	0.259083	NA	0.453505	1594	NA	NA	FALSE	FALSE	FALSE
Suicide	Number of suicide attempts	linear	-0.111942	0.160445	NA	0.485655	578	NA	NA	FALSE	FALSE	FALSE	-0.121855	0.159533	NA	0.445294	576	NA	NA	FALSE	FALSE	FALSE
Tobacco	Four withdrawal symptoms occurred together	logistic	0.0222539	0.0321405	1.0225	0.488691	4850	1546	3304	FALSE	FALSE	FALSE	0.0172911	0.0324235	1.01744	0.593834	4842	1541	3301	FALSE	FALSE	FALSE
Tobacco	Criteria: Unsuccessful effort to decrease use	logistic	0.0215196	0.0318166	1.02175	0.49881	4850	3086	1764	FALSE	FALSE	FALSE	0.0193763	0.03193	1.01957	0.54396	4842	3079	1763	FALSE	FALSE	FALSE
Anti-Social Personality Disorder	Criteria: Unlawful behaviors	logistic	0.0211141	0.0312952	1.02134	0.499882	4833	2711	2122	FALSE	FALSE	FALSE	0.0205642	0.0314143	1.02078	0.512717	4828	2706	2122	FALSE	FALSE	FALSE
Environment	Lifetime Trauma Assessment	logistic	0.0212873	0.0316208	1.02152	0.500817	4806	3106	1700	FALSE	FALSE	FALSE	0.0195774	0.0317397	1.01977	0.537359	4803	3103	1700	FALSE	FALSE	FALSE
Other drug	Age of first use	linear	0.225054	0.334589	NA	0.502199	167	NA	NA	FALSE	FALSE	FALSE	0.213543	0.339949	NA	0.530854	166	NA	NA	FALSE	FALSE	FALSE
Social Phobia	Criteria: Situation provokes anxiety	logistic	-0.0386644	0.0580348	0.962074	0.505266	4807	341	4466	FALSE	FALSE	FALSE	-0.0501095	0.0591841	0.951125	0.397178	4804	341	4463	FALSE	FALSE	FALSE
Other drug	Age of first use	linear	-0.103134	0.156846	NA	0.51104	719	NA	NA	FALSE	FALSE	FALSE	-0.108679	0.157555	NA	0.490557	716	NA	NA	FALSE	FALSE	FALSE
Sedatives	Criteria: Reduction in other activties	logistic	0.0626847	0.0954093	1.06469	0.511176	4836	118	4718	FALSE	FALSE	FALSE	0.0516934	0.0963108	1.05305	0.59145	4828	117	4711	FALSE	FALSE	FALSE
Panic Disorder	Symptom: Dizziness	logistic	-0.0468354	0.0717307	0.954244	0.513799	4807	216	4591	FALSE	FALSE	FALSE	-0.0675595	0.0733538	0.934672	0.357046	4804	216	4588	FALSE	FALSE	FALSE
Tobacco	Criteria: Time spent obtaining/using	logistic	0.0230866	0.0354892	1.02336	0.515354	4850	1114	3736	FALSE	FALSE	FALSE	0.0212546	0.0356306	1.02148	0.550824	4842	1111	3731	FALSE	FALSE	FALSE
Panic Disorder	Panic disorder	logistic	0.0587724	0.0907268	1.06053	0.517117	4660	134	4526	FALSE	FALSE	FALSE	0.0456445	0.0933871	1.0467	0.625007	4657	134	4523	FALSE	FALSE	FALSE
Cocaine	Symptom of use: Overdose	logistic	0.0381336	0.0596695	1.03887	0.522771	4847	324	4523	FALSE	FALSE	FALSE	0.0373662	0.0601045	1.03807	0.534148	4839	322	4517	FALSE	FALSE	FALSE
Sedatives	Age at diagnosis	linear	0.551504	0.863659	NA	0.524444	123	NA	NA	FALSE	FALSE	FALSE	0.560207	0.870099	NA	0.521055	122	NA	NA	FALSE	FALSE	FALSE
OCD	Criteria: Recognize compulsions are excessive	logistic	0.0597982	0.0939581	1.06162	0.524493	4808	124	4684	FALSE	FALSE	FALSE	0.0445068	0.095264	1.04551	0.64036	4805	124	4681	FALSE	FALSE	FALSE
Depression	Age at most severe episode	linear	-0.128471	0.203015	NA	0.526912	2562	NA	NA	FALSE	FALSE	FALSE	-0.111735	0.199822	NA	0.576091	2556	NA	NA	FALSE	FALSE	FALSE
Conduct Disorder	Criteria: Staying out at night	logistic	-0.0319804	0.0507786	0.968526	0.528825	4833	465	4368	FALSE	FALSE	FALSE	-0.0300599	0.0508908	0.970387	0.554739	4828	464	4364	FALSE	FALSE	FALSE
Marijuana	Withdrawal symptom: Twitching	logistic	0.0610476	0.0969373	1.06295	0.528849	4836	118	4718	FALSE	FALSE	FALSE	0.0358321	0.0981135	1.03648	0.714954	4828	118	4710	FALSE	FALSE	FALSE
Sedatives	Criteria: Used more than intended	logistic	0.0601913	0.0965661	1.06204	0.533076	4836	116	4720	FALSE	FALSE	FALSE	0.0499304	0.0970923	1.0512	0.607072	4828	116	4712	FALSE	FALSE	FALSE
Environment	Parental death before age 6	logistic	0.0463457	0.0744239	1.04744	0.533464	4432	210	4222	FALSE	FALSE	FALSE	0.0449095	0.0745357	1.04593	0.546826	4428	210	4218	FALSE	FALSE	FALSE
Panic Disorder	Cause substance use	logistic	0.048408	0.0806448	1.0496	0.548332	4807	170	4637	FALSE	FALSE	FALSE	0.0331257	0.0832526	1.03368	0.690709	4804	170	4634	FALSE	FALSE	FALSE
Marijuana	Criteria: Withdrawal	logistic	0.0227201	0.0384685	1.02298	0.554778	4836	945	3891	FALSE	FALSE	FALSE	0.0185842	0.0389476	1.01876	0.633249	4828	941	3887	FALSE	FALSE	FALSE
Social Phobia	Criteria: Significant impairment	logistic	-0.0407717	0.0691057	0.960048	0.555198	4807	233	4574	FALSE	FALSE	FALSE	-0.0508897	0.0702734	0.950383	0.468963	4804	233	4571	FALSE	FALSE	FALSE
Tobacco	Age at diagnosis	linear	0.101517	0.172535	NA	0.556328	2409	NA	NA	FALSE	FALSE	FALSE	0.107871	0.173067	NA	0.533152	2402	NA	NA	FALSE	FALSE	FALSE
Conduct Disorder	Criteria: Persistant pattern of behavior	logistic	0.0245049	0.0419846	1.02481	0.559446	4833	724	4109	FALSE	FALSE	FALSE	0.0236978	0.0421524	1.02398	0.573983	4828	722	4106	FALSE	FALSE	FALSE
Alcohol	Criteria: Continued use despite physical/psychological problems	logistic	0.0181805	0.0311999	1.01835	0.560088	4850	1789	3061	FALSE	FALSE	FALSE	0.00925086	0.031678	1.00929	0.770265	4842	1784	3058	FALSE	FALSE	FALSE
Tobacco	Withdrawal symptom: Insomnia	logistic	0.0209949	0.0364101	1.02122	0.564194	4850	1039	3811	FALSE	FALSE	FALSE	0.0144061	0.0367619	1.01451	0.695149	4842	1034	3808	FALSE	FALSE	FALSE
Conduct Disorder	Criteria: Breaking/entering	logistic	-0.0506033	0.088102	0.950656	0.565716	4832	143	4689	FALSE	FALSE	FALSE	-0.0640919	0.0883403	0.937919	0.468138	4827	143	4684	FALSE	FALSE	FALSE
Opiate	Symptom of use: Paranoia	logistic	-0.0398455	0.0694143	0.960938	0.565951	4844	229	4615	FALSE	FALSE	FALSE	-0.0502526	0.0697443	0.950989	0.471201	4836	229	4607	FALSE	FALSE	FALSE
Suicide	Age at self harm	linear	-0.431391	0.752241	NA	0.567104	179	NA	NA	FALSE	FALSE	FALSE	-0.535142	0.751207	NA	0.47725	179	NA	NA	FALSE	FALSE	FALSE
Social Phobia	Criteria: Avoidance/distress	logistic	-0.0332648	0.0581981	0.967282	0.567607	4807	339	4468	FALSE	FALSE	FALSE	-0.0442226	0.0593161	0.956741	0.455945	4804	339	4465	FALSE	FALSE	FALSE
OCD	Age at compulsion diagnosis	linear	0.515385	0.908633	NA	0.571614	136	NA	NA	FALSE	FALSE	FALSE	0.423222	0.91658	NA	0.645103	136	NA	NA	FALSE	FALSE	FALSE
Schizophrenia	Criteria: Delusions	logistic	-0.0565786	0.100228	0.944992	0.572416	4819	111	4708	FALSE	FALSE	FALSE	-0.0516759	0.10377	0.949637	0.618495	4811	109	4702	FALSE	FALSE	FALSE
Other drug	Days of use per month	linear	0.236799	0.420118	NA	0.573153	804	NA	NA	FALSE	FALSE	FALSE	0.219791	0.42127	NA	0.602002	800	NA	NA	FALSE	FALSE	FALSE
Demographics	Military service	logistic	-0.0295339	0.0525068	0.970898	0.57379	4851	484	4367	FALSE	FALSE	FALSE	-0.0300036	0.0525767	0.970442	0.568227	4843	483	4360	FALSE	FALSE	FALSE
Medical	Hospital: accident	logistic	0.0428021	0.0768951	1.04373	0.577781	4851	194	4657	FALSE	FALSE	FALSE	0.0393975	0.0769724	1.04018	0.608764	4843	194	4649	FALSE	FALSE	FALSE
Other drug	Withdrawal symptom: Slowed down	logistic	-0.0350368	0.0632368	0.96557	0.57954	4835	282	4553	FALSE	FALSE	FALSE	-0.0449631	0.0634545	0.956033	0.47858	4827	282	4545	FALSE	FALSE	FALSE
Conduct Disorder	Age at diagnosis	linear	0.0924602	0.16803	NA	0.582248	1155	NA	NA	FALSE	FALSE	FALSE	0.116288	0.167673	NA	0.488115	1153	NA	NA	FALSE	FALSE	FALSE
Medical	Unconscious > 5 min	logistic	0.0256272	0.0467719	1.02596	0.583747	4850	553	4297	FALSE	FALSE	FALSE	0.0274252	0.047018	1.0278	0.559697	4842	552	4290	FALSE	FALSE	FALSE
Gambling	Criteria: Unsuccessful effort to decrease	logistic	0.0350502	0.0639825	1.03567	0.583823	4809	292	4517	FALSE	FALSE	FALSE	0.0263745	0.064255	1.02673	0.681464	4805	292	4513	FALSE	FALSE	FALSE
Alcohol	Criteria: Tolerance	logistic	0.016439	0.0304181	1.01657	0.588896	4850	2241	2609	FALSE	FALSE	FALSE	0.0120099	0.0306643	1.01208	0.695311	4842	2234	2608	FALSE	FALSE	FALSE
Anti-Social Personality Disorder	Criterion count	logistic	0.0168094	0.0311785	1.01695	0.589794	4833	2058	2775	FALSE	FALSE	FALSE	0.0146174	0.0313979	1.01472	0.641536	4828	2054	2774	FALSE	FALSE	FALSE
Depression	Major Depressive Disorder	logistic	0.0264199	0.0490145	1.02677	0.589871	4802	503	4299	FALSE	FALSE	FALSE	0.0301626	0.0491744	1.03062	0.539626	4797	503	4294	FALSE	FALSE	FALSE
Marijuana	Criteria: Unsuccessful effort to decrease use	logistic	0.0175611	0.0333123	1.01772	0.598078	4836	1418	3418	FALSE	FALSE	FALSE	0.0144573	0.0334635	1.01456	0.665718	4828	1415	3413	FALSE	FALSE	FALSE
Opiate	Withdrawal symptom: Number times multiple symptoms	linear	-0.786345	1.49163	NA	0.598252	672	NA	NA	FALSE	FALSE	FALSE	-0.742015	1.48704	NA	0.617956	671	NA	NA	FALSE	FALSE	FALSE
Mania	Criteria: Excessive pleasurable activities	logistic	0.03688	0.0703077	1.03757	0.599896	4816	231	4585	FALSE	FALSE	FALSE	-0.0205954	0.0922399	0.979615	0.823317	4816	231	4585	FALSE	FALSE	FALSE
Demographics	Number of miscarriages	linear	0.00549135	0.010538	NA	0.60232	4845	NA	NA	FALSE	FALSE	FALSE	0.0052199	0.0105596	NA	0.621096	4837	NA	NA	FALSE	FALSE	FALSE
Sedatives	Abuse criteria: Use in hazardous situations	logistic	0.0503874	0.0968168	1.05168	0.602756	4836	113	4723	FALSE	FALSE	FALSE	0.0387233	0.0973447	1.03948	0.690781	4828	113	4715	FALSE	FALSE	FALSE
Sedatives	Sedatives use disorder (DSM-5)	logistic	0.0390866	0.0757736	1.03986	0.60597	4800	191	4609	FALSE	FALSE	FALSE	0.0288421	0.0763312	1.02926	0.705539	4792	190	4602	FALSE	FALSE	FALSE
Other drug	Number of times used	linear	-1.64144	3.18827	NA	0.60743	163	NA	NA	FALSE	FALSE	FALSE	-1.64003	3.23149	NA	0.612559	162	NA	NA	FALSE	FALSE	FALSE
Depression	Criteria: Fatigue	logistic	0.0154757	0.0305879	1.0156	0.612898	4826	1944	2882	FALSE	FALSE	FALSE	0.00969517	0.0311433	1.00974	0.755566	4820	1940	2880	FALSE	FALSE	FALSE
Panic Disorder	Criterion count	linear	-0.00297614	0.00589904	NA	0.613924	4807	NA	NA	FALSE	FALSE	FALSE	-0.00410322	0.00581273	NA	0.480283	4804	NA	NA	FALSE	FALSE	FALSE
Cocaine	Age of first use	linear	-0.0445129	0.0886077	NA	0.61545	3172	NA	NA	FALSE	FALSE	FALSE	-0.0442031	0.0888408	NA	0.618833	3164	NA	NA	FALSE	FALSE	FALSE
Depression	Sought treatment	logistic	0.019527	0.0394711	1.01972	0.6208	4826	838	3988	FALSE	FALSE	FALSE	0.0118818	0.0399745	1.01195	0.766288	4820	836	3984	FALSE	FALSE	FALSE
Medical	Hospital: outpatient surgery	linear	0.0162127	0.0332341	NA	0.62569	4843	NA	NA	FALSE	FALSE	FALSE	0.0160341	0.0333215	NA	0.630401	4835	NA	NA	FALSE	FALSE	FALSE
Suicide	Suicidal intent	logistic	-0.026038	0.0545471	0.974298	0.633114	4806	394	4412	FALSE	FALSE	FALSE	-0.0291046	0.0553536	0.971315	0.599032	4801	392	4409	FALSE	FALSE	FALSE
Alcohol	Reaction: Flush	logistic	0.0211293	0.0444522	1.02135	0.634554	4850	638	4212	FALSE	FALSE	FALSE	0.0197824	0.0447434	1.01998	0.658396	4842	637	4205	FALSE	FALSE	FALSE
Panic Disorder	Symptom: Heart racing	logistic	-0.0293919	0.0620245	0.971036	0.635588	4807	297	4510	FALSE	FALSE	FALSE	-0.0424589	0.0635409	0.95843	0.503997	4804	297	4507	FALSE	FALSE	FALSE
Agoraphobia	Criterion count	linear	-0.0104466	0.0221335	NA	0.636962	4808	NA	NA	FALSE	FALSE	FALSE	-0.0137288	0.0219702	NA	0.532077	4805	NA	NA	FALSE	FALSE	FALSE
Anti-Social Personality Disorder	Anti-Social Personality Disorder	logistic	-0.0223795	0.0478864	0.977869	0.640253	4851	521	4330	FALSE	FALSE	FALSE	-0.0145689	0.0481615	0.985537	0.762271	4843	519	4324	FALSE	FALSE	FALSE
Agoraphobia	Criteria: Agoraphobic fears	logistic	-0.0287894	0.0619617	0.971621	0.642195	4355	292	4063	FALSE	FALSE	FALSE	-0.0396799	0.0637916	0.961097	0.533927	4353	292	4061	FALSE	FALSE	FALSE
Marijuana	DSM-5 criterion count	linear	0.0211535	0.0459807	NA	0.6455	4851	NA	NA	FALSE	FALSE	FALSE	0.0135098	0.0454963	NA	0.766523	4843	NA	NA	FALSE	FALSE	FALSE
Stimulants	Ever injected	logistic	0.0192139	0.0420479	1.0194	0.647706	4835	787	4048	FALSE	FALSE	FALSE	0.0171466	0.0422662	1.01729	0.684977	4827	784	4043	FALSE	FALSE	FALSE
Other drug	Withdrawal symptom: Dizziness	logistic	0.041292	0.0905386	1.04216	0.648339	4835	130	4705	FALSE	FALSE	FALSE	0.0291614	0.0909721	1.02959	0.748549	4827	130	4697	FALSE	FALSE	FALSE
Sedatives	Criteria: Withdrawal	logistic	0.042668	0.0937065	1.04359	0.648868	4836	120	4716	FALSE	FALSE	FALSE	0.0253475	0.094916	1.02567	0.78943	4828	119	4709	FALSE	FALSE	FALSE
Anti-Social Personality Disorder	Criteria: Assumed an alias	logistic	0.0272579	0.0598879	1.02763	0.649002	4833	327	4506	FALSE	FALSE	FALSE	0.0284867	0.0601645	1.0289	0.635871	4828	327	4501	FALSE	FALSE	FALSE
Medical	Heart disease	logistic	-0.0348906	0.0766717	0.965711	0.649063	4850	192	4658	FALSE	FALSE	FALSE	-0.0391624	0.0768412	0.961595	0.610294	4842	192	4650	FALSE	FALSE	FALSE
Other drug	Ever used: Solvents	logistic	-0.036203	0.080027	0.964444	0.650992	4835	178	4657	FALSE	FALSE	FALSE	-0.0331586	0.0806069	0.967385	0.680808	4827	177	4650	FALSE	FALSE	FALSE
Alcohol	Symptom of use: Auditory hallucination	logistic	0.0274659	0.0611648	1.02785	0.653397	4850	309	4541	FALSE	FALSE	FALSE	0.01497	0.0619974	1.01508	0.809198	4842	308	4534	FALSE	FALSE	FALSE
Mania	Criteria: Grandiosity	logistic	0.0442735	0.0995971	1.04527	0.656662	4816	111	4705	FALSE	FALSE	FALSE	0.00159712	0.113921	1.0016	0.988814	4816	111	4705	FALSE	FALSE	FALSE
Anti-Social Personality Disorder	Criteria: Forge signature	logistic	-0.0374774	0.0844349	0.963216	0.657142	4833	156	4677	FALSE	FALSE	FALSE	-0.0408149	0.0849202	0.960007	0.630782	4828	156	4672	FALSE	FALSE	FALSE
Medical	Migraine	logistic	0.0193046	0.0436871	1.01949	0.658573	4850	653	4197	FALSE	FALSE	FALSE	0.0186252	0.0438531	1.0188	0.671042	4842	652	4190	FALSE	FALSE	FALSE
Marijuana	Abuse criteria: Legal problems	logistic	0.0342206	0.0795982	1.03481	0.667256	4836	182	4654	FALSE	FALSE	FALSE	0.0260354	0.0798099	1.02638	0.744259	4828	182	4646	FALSE	FALSE	FALSE
Suicide	High suicidal intent	logistic	-0.024254	0.0565258	0.976038	0.667866	4806	359	4447	FALSE	FALSE	FALSE	-0.0283027	0.0574994	0.972094	0.622559	4801	357	4444	FALSE	FALSE	FALSE
Marijuana	Abuse criteria: Continued use despite social/interpersonal problems	logistic	-0.0156825	0.0368055	0.98444	0.67004	4836	1085	3751	FALSE	FALSE	FALSE	-0.0163655	0.0370675	0.983768	0.658846	4828	1083	3745	FALSE	FALSE	FALSE
Stimulants	Ever used: Stimulants	logistic	0.0177397	0.0416367	1.0179	0.670066	4835	806	4029	FALSE	FALSE	FALSE	0.015461	0.0418563	1.01558	0.711842	4827	803	4024	FALSE	FALSE	FALSE
Medical	Hospital: overnight stay	linear	0.0322259	0.0762129	NA	0.67243	4816	NA	NA	FALSE	FALSE	FALSE	0.0302138	0.0763777	NA	0.69243	4808	NA	NA	FALSE	FALSE	FALSE
Alcohol	Craving	logistic	0.013937	0.0331852	1.01403	0.674503	4850	1379	3471	FALSE	FALSE	FALSE	0.00755277	0.0335884	1.00758	0.822086	4842	1375	3467	FALSE	FALSE	FALSE
Sedatives	Withdrawal symptom: Sleepy	logistic	0.0425431	0.10241	1.04346	0.677834	4836	101	4735	FALSE	FALSE	FALSE	0.02885	0.10346	1.02927	0.780359	4828	100	4728	FALSE	FALSE	FALSE
Mania	Age at diagnosis	linear	0.23836	0.586186	NA	0.684528	367	NA	NA	FALSE	FALSE	FALSE	0.268936	0.58939	NA	0.64846	367	NA	NA	FALSE	FALSE	FALSE
ADHD	Criteria: Significant impairment	logistic	-0.0405267	0.0997863	0.960284	0.684643	4811	108	4703	FALSE	FALSE	FALSE	-0.0454089	0.100868	0.955607	0.65258	4808	107	4701	FALSE	FALSE	FALSE
Marijuana	Marijuana Abuse	logistic	0.0132994	0.0327532	1.01339	0.684705	4836	1676	3160	FALSE	FALSE	FALSE	0.00889643	0.032996	1.00894	0.787452	4828	1671	3157	FALSE	FALSE	FALSE
Anti-Social Personality Disorder	Criteria: Shoplifting	logistic	0.0156519	0.0388488	1.01578	0.687026	4833	877	3956	FALSE	FALSE	FALSE	0.0143642	0.0390097	1.01447	0.712708	4828	875	3953	FALSE	FALSE	FALSE
Conduct Disorder	Criteria: Used weapon	logistic	0.0320555	0.080226	1.03257	0.689477	4832	181	4651	FALSE	FALSE	FALSE	0.0337162	0.08046	1.03429	0.675185	4827	181	4646	FALSE	FALSE	FALSE
Tobacco	Age of first use	linear	-0.037638	0.0944319	NA	0.690228	4323	NA	NA	FALSE	FALSE	FALSE	-0.0407155	0.0946423	NA	0.667069	4315	NA	NA	FALSE	FALSE	FALSE
Panic Disorder	Ever have panic attack	logistic	-0.0241336	0.0609783	0.976155	0.692272	4807	309	4498	FALSE	FALSE	FALSE	-0.0366836	0.0623302	0.963981	0.556172	4804	309	4495	FALSE	FALSE	FALSE
Marijuana	Age at diagnosis	linear	-0.0638148	0.162022	NA	0.693752	1211	NA	NA	FALSE	FALSE	FALSE	-0.0736334	0.163023	NA	0.651585	1208	NA	NA	FALSE	FALSE	FALSE
Tobacco	Smoke after waking: categorical	linear	0.0075156	0.0191999	NA	0.695493	3978	NA	NA	FALSE	FALSE	FALSE	0.00792686	0.0192437	NA	0.68042	3970	NA	NA	FALSE	FALSE	FALSE
Panic Disorder	Age at diagnosis	linear	0.57058	1.46803	NA	0.697853	262	NA	NA	FALSE	FALSE	FALSE	0.946967	1.4572	NA	0.516392	262	NA	NA	FALSE	FALSE	FALSE
Marijuana	Withdrawal symptom: Stomach ache	logistic	0.034148	0.0894417	1.03474	0.702617	4836	146	4690	FALSE	FALSE	FALSE	0.0176528	0.0902774	1.01781	0.844971	4828	146	4682	FALSE	FALSE	FALSE
Gambling	Criteria: Chase losses	logistic	0.0160981	0.0427641	1.01623	0.706589	4809	734	4075	FALSE	FALSE	FALSE	0.0131799	0.0428895	1.01327	0.758615	4805	733	4072	FALSE	FALSE	FALSE
Panic Disorder	Symptom: Fear of going crazy	logistic	-0.0261025	0.0712052	0.974235	0.713931	4807	221	4586	FALSE	FALSE	FALSE	-0.0393846	0.0729653	0.961381	0.589355	4804	221	4583	FALSE	FALSE	FALSE
Opiate	Symptom of use: Trouble concentrating	logistic	0.0162153	0.0452641	1.01635	0.720165	4844	598	4246	FALSE	FALSE	FALSE	0.0129336	0.0454615	1.01302	0.776031	4836	597	4239	FALSE	FALSE	FALSE
Tobacco	Age of frequent use	linear	-0.0319518	0.0902019	NA	0.723193	3209	NA	NA	FALSE	FALSE	FALSE	-0.0341824	0.0904228	NA	0.705434	3202	NA	NA	FALSE	FALSE	FALSE
Other drug	Number of times used	linear	0.730133	2.06987	NA	0.724484	381	NA	NA	FALSE	FALSE	FALSE	0.798855	2.07877	NA	0.700986	379	NA	NA	FALSE	FALSE	FALSE
Medical	Years: Methadone	linear	0.00161263	0.00457703	NA	0.724606	4850	NA	NA	FALSE	FALSE	FALSE	0.00167586	0.00458934	NA	0.715006	4842	NA	NA	FALSE	FALSE	FALSE
Stimulants	Criteria: Continued use despite physical/psychological problems	logistic	0.0340121	0.0965801	1.0346	0.724715	4835	122	4713	FALSE	FALSE	FALSE	0.0217093	0.0971469	1.02195	0.823171	4827	122	4705	FALSE	FALSE	FALSE
Stimulants	Age of frequent use	linear	0.0911128	0.259268	NA	0.725501	336	NA	NA	FALSE	FALSE	FALSE	0.0824202	0.259849	NA	0.75131	335	NA	NA	FALSE	FALSE	FALSE
Medical	Hospital: infection	logistic	-0.0292668	0.0847455	0.971157	0.729832	4851	155	4696	FALSE	FALSE	FALSE	-0.0205399	0.085068	0.97967	0.809204	4843	154	4689	FALSE	FALSE	FALSE
Social Phobia	Social phobia	logistic	-0.0271242	0.0786667	0.97324	0.730246	4082	179	3903	FALSE	FALSE	FALSE	-0.0494919	0.0808427	0.951713	0.540405	4080	179	3901	FALSE	FALSE	FALSE
Other drug	Age of frequent use	linear	0.073104	0.213382	NA	0.732005	716	NA	NA	FALSE	FALSE	FALSE	0.0613012	0.214329	NA	0.774952	713	NA	NA	FALSE	FALSE	FALSE
Alcohol	Alcohol Abuse without Dependence	logistic	-0.0183583	0.0543501	0.981809	0.735531	2932	468	2464	FALSE	FALSE	FALSE	-0.0122703	0.0547253	0.987805	0.822589	2925	467	2458	FALSE	FALSE	FALSE
Marijuana	Days of use per month	linear	0.0579929	0.172026	NA	0.736052	3105	NA	NA	FALSE	FALSE	FALSE	0.0610701	0.172533	NA	0.723391	3097	NA	NA	FALSE	FALSE	FALSE
Medical	Ever used: Anxiolytics	logistic	-0.0258085	0.0776683	0.974522	0.739669	4851	179	4672	FALSE	FALSE	FALSE	-0.0370354	0.0786408	0.963642	0.637681	4843	178	4665	FALSE	FALSE	FALSE
Alcohol	Symptom of use: Memory problems	logistic	0.0159443	0.0481784	1.01607	0.740688	4850	520	4330	FALSE	FALSE	FALSE	0.00650597	0.0487803	1.00653	0.893899	4842	520	4322	FALSE	FALSE	FALSE
Sedatives	Withdrawal symptom: Anxiety	logistic	0.0325139	0.100082	1.03305	0.745277	4836	104	4732	FALSE	FALSE	FALSE	0.014466	0.101223	1.01457	0.88636	4828	104	4724	FALSE	FALSE	FALSE
Alcohol	Symptom of use: Other problems	logistic	0.0283746	0.0882341	1.02878	0.747769	4850	146	4704	FALSE	FALSE	FALSE	-0.00457212	0.0890494	0.995438	0.959052	4842	145	4697	FALSE	FALSE	FALSE
Medical	Ever used: Asthma meds	logistic	-0.0251235	0.0783332	0.975189	0.748418	4851	184	4667	FALSE	FALSE	FALSE	-0.0252734	0.0789001	0.975043	0.748725	4843	183	4660	FALSE	FALSE	FALSE
Panic Disorder	Symptom: Feeling that things are unreal	logistic	-0.0271602	0.0848832	0.973205	0.74899	4807	152	4655	FALSE	FALSE	FALSE	-0.0377537	0.0866674	0.96295	0.663116	4804	152	4652	FALSE	FALSE	FALSE
Cocaine	Age of regularly use	linear	-0.030793	0.096456	NA	0.749565	2805	NA	NA	FALSE	FALSE	FALSE	-0.0297025	0.0966927	NA	0.758726	2797	NA	NA	FALSE	FALSE	FALSE
Panic Disorder	Symptom: Shortness of breath	logistic	-0.0206925	0.0650625	0.97952	0.750455	4807	269	4538	FALSE	FALSE	FALSE	-0.033893	0.06661	0.966675	0.610873	4804	269	4535	FALSE	FALSE	FALSE
Anti-Social Personality Disorder	Criteria: Reckless disregard for safety	logistic	-0.0106731	0.0338281	0.989384	0.752376	4832	1386	3446	FALSE	FALSE	FALSE	-0.0127202	0.0339335	0.98736	0.707768	4827	1385	3442	FALSE	FALSE	FALSE
Panic Disorder	Anxiety between attacks	logistic	0.0266381	0.0849313	1.027	0.753793	4807	152	4655	FALSE	FALSE	FALSE	0.0185464	0.0871862	1.01872	0.831544	4804	152	4652	FALSE	FALSE	FALSE
Stimulants	Abuse criteria: Use in hazardous situations	logistic	0.0318255	0.101807	1.03234	0.75458	4836	107	4729	FALSE	FALSE	FALSE	0.0209448	0.102426	1.02117	0.837973	4828	107	4721	FALSE	FALSE	FALSE
Panic Disorder	Symptom: Trembling	logistic	-0.0221879	0.0720142	0.978056	0.758003	4807	217	4590	FALSE	FALSE	FALSE	-0.0340403	0.0738223	0.966533	0.644719	4804	217	4587	FALSE	FALSE	FALSE
Schizophrenia	Criteria: Characteristic symptoms	logistic	-0.0166694	0.0541227	0.983469	0.758087	4820	395	4425	FALSE	FALSE	FALSE	-0.0192986	0.0560228	0.980886	0.730487	4812	390	4422	FALSE	FALSE	FALSE
Other drug	Number of times used	linear	-0.563118	1.8397	NA	0.759635	645	NA	NA	FALSE	FALSE	FALSE	-0.633599	1.8435	NA	0.731192	643	NA	NA	FALSE	FALSE	FALSE
Marijuana	Criteria: Used more than intended	logistic	-0.0101431	0.0340363	0.989908	0.765696	4836	1350	3486	FALSE	FALSE	FALSE	-0.0144333	0.0343071	0.98567	0.673967	4828	1346	3482	FALSE	FALSE	FALSE
Panic Disorder	Symptom: Nausea	logistic	-0.0240474	0.0814491	0.976239	0.767807	4807	165	4642	FALSE	FALSE	FALSE	-0.0453654	0.0836754	0.955648	0.587709	4804	165	4639	FALSE	FALSE	FALSE
Other drug	Withdrawal symptom: Insomnia	logistic	0.0170537	0.0585592	1.0172	0.770882	4835	331	4504	FALSE	FALSE	FALSE	0.0135401	0.0588099	1.01363	0.817909	4827	330	4497	FALSE	FALSE	FALSE
Depression	Prescribed medication	logistic	0.0131316	0.0464453	1.01322	0.777381	4826	560	4266	FALSE	FALSE	FALSE	0.00517188	0.0469113	1.00519	0.912213	4820	559	4261	FALSE	FALSE	FALSE
Demographics	BMI	linear	-0.0251422	0.0906011	NA	0.781405	4781	NA	NA	FALSE	FALSE	FALSE	-0.0339486	0.0906278	NA	0.70798	4773	NA	NA	FALSE	FALSE	FALSE
Panic Disorder	Criteria: Panic attacks	logistic	0.0202249	0.0737852	1.02043	0.784004	4807	206	4601	FALSE	FALSE	FALSE	0.00733309	0.0756709	1.00736	0.9228	4804	206	4598	FALSE	FALSE	FALSE
Marijuana	Criteria: Tolerance	logistic	0.0101216	0.0369918	1.01017	0.784378	4836	1045	3791	FALSE	FALSE	FALSE	0.00611449	0.0373849	1.00613	0.870081	4828	1041	3787	FALSE	FALSE	FALSE
Agoraphobia	Age at diagnosis	linear	0.311951	1.14154	NA	0.784846	292	NA	NA	FALSE	FALSE	FALSE	0.288868	1.13986	NA	0.80013	292	NA	NA	FALSE	FALSE	FALSE
Agoraphobia	Cause substance use	logistic	0.0230514	0.0845194	1.02332	0.785057	4213	150	4063	FALSE	FALSE	FALSE	0.0164799	0.0878433	1.01662	0.851186	4211	150	4061	FALSE	FALSE	FALSE
Conduct Disorder	Criteria: Ran away	logistic	0.0246911	0.0920021	1.025	0.78841	4833	134	4699	FALSE	FALSE	FALSE	0.0213622	0.0920509	1.02159	0.816484	4828	134	4694	FALSE	FALSE	FALSE
Demographics	Widowed	logistic	0.0282939	0.10665	1.0287	0.790781	4851	106	4745	FALSE	FALSE	FALSE	0.0235468	0.107068	1.02383	0.82593	4843	106	4737	FALSE	FALSE	FALSE
Medical	Years: Opiates	linear	0.00654509	0.0246785	NA	0.790856	4843	NA	NA	FALSE	FALSE	FALSE	0.00635551	0.0247386	NA	0.797262	4835	NA	NA	FALSE	FALSE	FALSE
Alcohol	Symptom of use: Visual hallucination	logistic	0.0158493	0.0609647	1.01598	0.794884	4850	306	4544	FALSE	FALSE	FALSE	0.00354284	0.0619862	1.00355	0.954421	4842	304	4538	FALSE	FALSE	FALSE
ADHD	Criteria: Impairment in two or more settings	logistic	-0.0181771	0.0699855	0.981987	0.795074	4811	226	4585	FALSE	FALSE	FALSE	-0.0255066	0.0707928	0.974816	0.718623	4808	224	4584	FALSE	FALSE	FALSE
Stimulants	Regularly use	logistic	0.0163868	0.0637058	1.01652	0.797004	4835	296	4539	FALSE	FALSE	FALSE	0.00578098	0.0642322	1.0058	0.928286	4827	295	4532	FALSE	FALSE	FALSE
Sedatives	Age of first use	linear	0.0566879	0.220651	NA	0.797328	661	NA	NA	FALSE	FALSE	FALSE	0.0458885	0.221006	NA	0.83558	659	NA	NA	FALSE	FALSE	FALSE
Cocaine	Age at diagnosis	linear	-0.0321493	0.125891	NA	0.798453	2860	NA	NA	FALSE	FALSE	FALSE	-0.0271312	0.126239	NA	0.829845	2854	NA	NA	FALSE	FALSE	FALSE
Sedatives	Criteria: Unsuccessful effort to decrease use	logistic	0.0209704	0.0833394	1.02119	0.80133	4836	157	4679	FALSE	FALSE	FALSE	0.00748838	0.0841038	1.00752	0.929052	4828	156	4672	FALSE	FALSE	FALSE
Social Phobia	Criteria: Recognize fear is excessive	logistic	-0.0168636	0.0676676	0.983278	0.803196	4807	244	4563	FALSE	FALSE	FALSE	-0.0258182	0.0687557	0.974512	0.707284	4804	244	4560	FALSE	FALSE	FALSE
Other drug	Withdrawal symptom: Change in appetite	logistic	0.0140526	0.0572893	1.01415	0.80623	4835	355	4480	FALSE	FALSE	FALSE	0.00902665	0.0573694	1.00907	0.874975	4827	355	4472	FALSE	FALSE	FALSE
Anti-Social Personality Disorder	Criteria: Vandalism	logistic	-0.0165841	0.0690259	0.983553	0.810129	4833	240	4593	FALSE	FALSE	FALSE	-0.0268413	0.0693301	0.973516	0.698644	4828	240	4588	FALSE	FALSE	FALSE
Depression	Incapacitated	logistic	-0.00992634	0.0414934	0.990123	0.81093	2536	1314	1222	FALSE	FALSE	FALSE	-0.0114447	0.0418678	0.988621	0.784581	2533	1313	1220	FALSE	FALSE	FALSE
Medical	Hospital: surgery	logistic	-0.0123774	0.0519834	0.987699	0.811801	4851	439	4412	FALSE	FALSE	FALSE	-0.011685	0.0521601	0.988383	0.82274	4843	438	4405	FALSE	FALSE	FALSE
Sedatives	Two withdrawal symptoms occurred together	logistic	0.0232425	0.0980981	1.02351	0.81271	4836	110	4726	FALSE	FALSE	FALSE	0.00351854	0.0994882	1.00352	0.971788	4828	109	4719	FALSE	FALSE	FALSE
Marijuana	Criteria: Continued use despite physical/psychological problems	logistic	0.00946814	0.0400757	1.00951	0.813234	4836	835	4001	FALSE	FALSE	FALSE	0.000820219	0.0407354	1.00082	0.983935	4828	832	3996	FALSE	FALSE	FALSE
Conduct Disorder	Crtiera: Stealing (without confrontation)	logistic	0.00940923	0.0399456	1.00945	0.813781	4833	830	4003	FALSE	FALSE	FALSE	0.0120863	0.0401226	1.01216	0.763236	4828	827	4001	FALSE	FALSE	FALSE
Medical	Hospital: pregnancy	logistic	0.021215	0.0945002	1.02144	0.822371	4851	136	4715	FALSE	FALSE	FALSE	0.0283314	0.0951284	1.02874	0.765839	4843	136	4707	FALSE	FALSE	FALSE
Other drug	Ever used: PCP	logistic	0.00974286	0.0434332	1.00979	0.82251	4835	683	4152	FALSE	FALSE	FALSE	0.00941419	0.0436384	1.00946	0.829197	4827	680	4147	FALSE	FALSE	FALSE
Medical	Diabetes	logistic	0.0120915	0.0548786	1.01216	0.825613	4850	412	4438	FALSE	FALSE	FALSE	0.0115167	0.0550441	1.01158	0.83427	4842	411	4431	FALSE	FALSE	FALSE
Conduct Disorder	Criteria: Initiates fights	logistic	0.00733887	0.0337629	1.00737	0.827924	4833	1325	3508	FALSE	FALSE	FALSE	0.00585837	0.0338286	1.00588	0.862512	4828	1325	3503	FALSE	FALSE	FALSE
Anxiety	Criterion count	linear	0.00127163	0.00613804	NA	0.835884	4808	NA	NA	FALSE	FALSE	FALSE	0.000767098	0.00610876	NA	0.900075	4805	NA	NA	FALSE	FALSE	FALSE
Alcohol	Symptom of use: Liver Disease	logistic	0.0187398	0.092375	1.01892	0.839239	4850	128	4722	FALSE	FALSE	FALSE	0.0160345	0.0938213	1.01616	0.864299	4842	126	4716	FALSE	FALSE	FALSE
Marijuana	Marijuana use disorder (DSM-5)	logistic	0.00657997	0.0329696	1.0066	0.841812	4396	2066	2330	FALSE	FALSE	FALSE	0.00112034	0.0332383	1.00112	0.973111	4390	2061	2329	FALSE	FALSE	FALSE
Depression	Experienced hallucinations	logistic	-0.0166268	0.083437	0.983511	0.842048	4811	162	4649	FALSE	FALSE	FALSE	-0.0222743	0.0870495	0.977972	0.798043	4806	159	4647	FALSE	FALSE	FALSE
Marijuana	Age at desire	linear	0.0291747	0.148817	NA	0.844621	900	NA	NA	FALSE	FALSE	FALSE	0.00109357	0.149302	NA	0.994158	897	NA	NA	FALSE	FALSE	FALSE
Other drug	Age of first use	linear	0.0442811	0.228394	NA	0.846337	596	NA	NA	FALSE	FALSE	FALSE	0.0384631	0.228099	NA	0.866151	595	NA	NA	FALSE	FALSE	FALSE
Anti-Social Personality Disorder	Criteria: Been arrested (for any reason)	logistic	-0.00611877	0.0320696	0.9939	0.848685	4832	1691	3141	FALSE	FALSE	FALSE	-0.00673855	0.0321745	0.993284	0.834106	4827	1687	3140	FALSE	FALSE	FALSE
Marijuana	Criteria: Reduction in other activties	logistic	-0.00727154	0.0387261	0.992755	0.851058	4836	921	3915	FALSE	FALSE	FALSE	-0.0089712	0.0389442	0.991069	0.817812	4828	920	3908	FALSE	FALSE	FALSE
Alcohol	Reaction: Headache	logistic	-0.0098092	0.0525418	0.990239	0.851901	4850	439	4411	FALSE	FALSE	FALSE	-0.00107655	0.0529169	0.998924	0.983769	4842	436	4406	FALSE	FALSE	FALSE
Marijuana	Abuse criteria: Failure to fulfill obligations	logistic	0.00741565	0.0420338	1.00744	0.859963	4836	740	4096	FALSE	FALSE	FALSE	0.00138089	0.0424137	1.00138	0.974027	4828	737	4091	FALSE	FALSE	FALSE
Anti-Social Personality Disorder	Criteria: Irresponsibility	logistic	-0.00534903	0.0308883	0.994665	0.862515	4832	1852	2980	FALSE	FALSE	FALSE	-0.00728909	0.0309595	0.992737	0.813867	4827	1850	2977	FALSE	FALSE	FALSE
Panic Disorder	Symptom: Chest tightness	logistic	-0.0127617	0.0741872	0.987319	0.863422	4807	202	4605	FALSE	FALSE	FALSE	-0.0301923	0.0757735	0.970259	0.690296	4804	202	4602	FALSE	FALSE	FALSE
Sedatives	Criteria: Continued use despite physical/psychological problems	logistic	0.0165033	0.0970969	1.01664	0.865036	4836	113	4723	FALSE	FALSE	FALSE	0.00407553	0.0980384	1.00408	0.966841	4828	112	4716	FALSE	FALSE	FALSE
Stimulants	Age at diagnosis	linear	0.0859508	0.505159	NA	0.865175	137	NA	NA	FALSE	FALSE	FALSE	0.0689784	0.504228	NA	0.891414	137	NA	NA	FALSE	FALSE	FALSE
Stimulants	Days of use per month	linear	0.10553	0.624413	NA	0.865895	345	NA	NA	FALSE	FALSE	FALSE	0.143527	0.626104	NA	0.818827	344	NA	NA	FALSE	FALSE	FALSE
Depression	Criteria: Psychomotor agitation/retardation	logistic	0.00535902	0.0325948	1.00537	0.869406	4826	1463	3363	FALSE	FALSE	FALSE	-0.0073937	0.0334492	0.992634	0.825059	4820	1460	3360	FALSE	FALSE	FALSE
Other drug	Ever used: Other drugs	logistic	0.00889814	0.0547958	1.00894	0.871001	4835	420	4415	FALSE	FALSE	FALSE	-0.00386026	0.0551396	0.996147	0.944187	4827	418	4409	FALSE	FALSE	FALSE
Stimulants	Criteria: Used more than intended	logistic	0.0151841	0.093656	1.0153	0.871206	4835	125	4710	FALSE	FALSE	FALSE	-0.00367237	0.0946982	0.996334	0.969066	4827	125	4702	FALSE	FALSE	FALSE
Alcohol	Reaction: Sleepy	logistic	0.00652601	0.0406454	1.00655	0.87244	4850	779	4071	FALSE	FALSE	FALSE	0.00796876	0.0407881	1.008	0.845104	4842	777	4065	FALSE	FALSE	FALSE
Agoraphobia	Criteria: Avoidance/distress	logistic	-0.0126232	0.0793749	0.987456	0.873643	4808	174	4634	FALSE	FALSE	FALSE	-0.0236072	0.0801559	0.976669	0.768364	4805	174	4631	FALSE	FALSE	FALSE
Other drug	Age at diagnosis	linear	0.0475792	0.304151	NA	0.875759	488	NA	NA	FALSE	FALSE	FALSE	0.032893	0.304738	NA	0.91409	488	NA	NA	FALSE	FALSE	FALSE
Suicide	Suicide attempt	logistic	0.00689143	0.0459226	1.00692	0.880712	4806	575	4231	FALSE	FALSE	FALSE	0.00689144	0.0464939	1.00692	0.882167	4801	573	4228	FALSE	FALSE	FALSE
Sedatives	Sedative Abuse	logistic	0.0122022	0.0814877	1.01228	0.880968	4836	161	4675	FALSE	FALSE	FALSE	0.00064855	0.08217	1.00065	0.993703	4828	160	4668	FALSE	FALSE	FALSE
Marijuana	Marijuana Abuse without Dependence	logistic	-0.0123627	0.0848475	0.987713	0.884155	4836	160	4676	FALSE	FALSE	FALSE	-0.000729305	0.0854044	0.999271	0.993187	4828	158	4670	FALSE	FALSE	FALSE
ADHD	Criterion count	linear	0.00172836	0.0119038	NA	0.884564	4851	NA	NA	FALSE	FALSE	FALSE	5.12331e-06	0.0117585	NA	0.999652	4843	NA	NA	FALSE	FALSE	FALSE
Medical	Epilepsy/seizure	logistic	-0.00991422	0.0693371	0.990135	0.886301	4850	231	4619	FALSE	FALSE	FALSE	-0.0257772	0.0696407	0.974552	0.711273	4842	230	4612	FALSE	FALSE	FALSE
Demographics	Divorced	logistic	-0.00607639	0.0427532	0.993942	0.88698	4851	768	4083	FALSE	FALSE	FALSE	-0.00805916	0.0427997	0.991973	0.850642	4843	768	4075	FALSE	FALSE	FALSE
Social Phobia	Criterion count	linear	-0.00245581	0.0174347	NA	0.887989	4807	NA	NA	FALSE	FALSE	FALSE	-0.00621842	0.0171526	NA	0.716969	4804	NA	NA	FALSE	FALSE	FALSE
Panic Disorder	Symptom: Flushes/chills	logistic	0.00937549	0.0730337	1.00942	0.897854	4807	209	4598	FALSE	FALSE	FALSE	-0.000752902	0.0749911	0.999247	0.991989	4804	209	4595	FALSE	FALSE	FALSE
Sedatives	Sedative Dependence (DSM-IV)	logistic	0.0111028	0.0875045	1.01116	0.899034	4750	140	4610	FALSE	FALSE	FALSE	-0.00296189	0.0884377	0.997042	0.973283	4742	139	4603	FALSE	FALSE	FALSE
Marijuana	Marijuana Dependence (DSM-IV)	logistic	0.00439311	0.0364851	1.0044	0.90416	3877	1393	2484	FALSE	FALSE	FALSE	-0.00636187	0.0369549	0.993658	0.863318	3869	1389	2480	FALSE	FALSE	FALSE
Demographics	Number of children	linear	0.0031384	0.0286262	NA	0.912704	4848	NA	NA	FALSE	FALSE	FALSE	0.00137429	0.0286736	NA	0.961775	4840	NA	NA	FALSE	FALSE	FALSE
Opiate	Symptom of use: Nervousness	logistic	0.0073841	0.0675147	1.00741	0.912909	4844	241	4603	FALSE	FALSE	FALSE	0.00314286	0.0680725	1.00315	0.963175	4836	240	4596	FALSE	FALSE	FALSE
Other drug	Withdrawal symptom: Pupil dilation	logistic	0.00706257	0.0655145	1.00709	0.914153	4835	262	4573	FALSE	FALSE	FALSE	0.00608934	0.065754	1.00611	0.926215	4827	261	4566	FALSE	FALSE	FALSE
Medical	Thyroid disease	logistic	0.00973781	0.091237	1.00979	0.915002	4850	138	4712	FALSE	FALSE	FALSE	0.00396912	0.0916931	1.00398	0.965473	4842	138	4704	FALSE	FALSE	FALSE
Opiate	Symptom of use: Hallucinations	logistic	0.00935166	0.0933036	1.0094	0.920163	4844	125	4719	FALSE	FALSE	FALSE	0.000326572	0.0937037	1.00033	0.997219	4836	125	4711	FALSE	FALSE	FALSE
Other drug	Ever injected	logistic	0.00488097	0.0551797	1.00489	0.929514	4835	411	4424	FALSE	FALSE	FALSE	-0.00757743	0.0554962	0.992451	0.891395	4827	409	4418	FALSE	FALSE	FALSE
Anxiety	Symptom: Sum of physical reactions	linear	-0.00194158	0.0221754	NA	0.930233	4808	NA	NA	FALSE	FALSE	FALSE	-0.00341887	0.0217764	NA	0.875253	4805	NA	NA	FALSE	FALSE	FALSE
Depression	Hospitalization	logistic	0.00537179	0.0669856	1.00539	0.936084	4826	248	4578	FALSE	FALSE	FALSE	-0.00564782	0.0678807	0.994368	0.933691	4820	247	4573	FALSE	FALSE	FALSE
Suicide	Age at first attempt	linear	-0.0288501	0.390613	NA	0.941149	577	NA	NA	FALSE	FALSE	FALSE	-0.0598914	0.391817	NA	0.878568	575	NA	NA	FALSE	FALSE	FALSE
Tobacco	Symptom of use: Psychological problems	logistic	0.00335878	0.0458162	1.00336	0.94156	4850	585	4265	FALSE	FALSE	FALSE	-0.00575941	0.046182	0.994257	0.900752	4842	585	4257	FALSE	FALSE	FALSE
Sedatives	Regularly use	logistic	0.00483904	0.0666823	1.00485	0.942149	4836	251	4585	FALSE	FALSE	FALSE	-0.00149193	0.0672416	0.998509	0.982298	4828	249	4579	FALSE	FALSE	FALSE
Agoraphobia	Ever agoraphobic	logistic	0.00273111	0.0414507	1.00273	0.947467	4808	745	4063	FALSE	FALSE	FALSE	-0.00440668	0.0420869	0.995603	0.916611	4805	744	4061	FALSE	FALSE	FALSE
Medical	Years: Sedatives	linear	-0.0010679	0.0179948	NA	0.95268	4850	NA	NA	FALSE	FALSE	FALSE	-0.00239096	0.0180264	NA	0.894486	4842	NA	NA	FALSE	FALSE	FALSE
Environment	Caregiver: Other	logistic	-0.00467808	0.0921959	0.995333	0.959532	4608	134	4474	FALSE	FALSE	FALSE	-0.0061372	0.0922653	0.993882	0.946966	4600	134	4466	FALSE	FALSE	FALSE
Panic Disorder	Symptom: Sum of reactions	linear	-0.00127504	0.0293191	NA	0.965314	4807	NA	NA	FALSE	FALSE	FALSE	-0.00969	0.0288535	NA	0.737011	4804	NA	NA	FALSE	FALSE	FALSE
Stimulants	Number of times used	linear	0.0703252	1.68491	NA	0.966719	723	NA	NA	FALSE	FALSE	FALSE	0.233795	1.68675	NA	0.8898	720	NA	NA	FALSE	FALSE	FALSE
Environment	Number of caregivers	linear	0.000868091	0.0228586	NA	0.969708	4419	NA	NA	FALSE	FALSE	FALSE	-4.49036e-05	0.0229115	NA	0.998436	4415	NA	NA	FALSE	FALSE	FALSE
Gambling	Ever gambled	logistic	0.000761956	0.0376502	1.00076	0.983854	4809	3803	1006	FALSE	FALSE	FALSE	0.00379151	0.0377049	1.0038	0.919902	4805	3800	1005	FALSE	FALSE	FALSE
Panic Disorder	Panic attack for no definable reason	logistic	-0.00150289	0.077353	0.998498	0.984499	4807	185	4622	FALSE	FALSE	FALSE	-0.0138881	0.0794667	0.986208	0.861264	4804	185	4619	FALSE	FALSE	FALSE
Anti-Social Personality Disorder	Criteria: Fraud, drug dealing, prostitution	logistic	0.000617105	0.032132	1.00062	0.984677	4831	1754	3077	FALSE	FALSE	FALSE	-0.00226861	0.0322872	0.997734	0.943984	4826	1752	3074	FALSE	FALSE	FALSE
Stimulants	Stimulant Dependence (DSM-IV)	logistic	-0.00157	0.0872898	0.998431	0.98565	4731	146	4585	FALSE	FALSE	FALSE	-0.0208497	0.0883023	0.979366	0.813341	4723	146	4577	FALSE	FALSE	FALSE
Anti-Social Personality Disorder	Criteria: Impulsivity	logistic	0.000572166	0.0335434	1.00057	0.986391	4832	1339	3493	FALSE	FALSE	FALSE	-0.00190782	0.0336781	0.998094	0.954825	4827	1337	3490	FALSE	FALSE	FALSE
ADHD	Attention Deficit Hyperactivity Disorder	logistic	0.00116227	0.10329	1.00116	0.991022	4024	103	3921	FALSE	FALSE	FALSE	0.000275778	0.104948	1.00028	0.997903	4017	102	3915	FALSE	FALSE	FALSE
Suicide	Medical treatment following attempt	logistic	0.000380291	0.0610401	1.00038	0.995029	4806	305	4501	FALSE	FALSE	FALSE	0.00674665	0.0618924	1.00677	0.913198	4801	303	4498	FALSE	FALSE	FALSE
Medical	Meningitis/encephalitis	logistic	NA	NA	NA	NA	4850	56	4794	NA	NA	NA	NA	NA	NA	NA	4842	55	4787	NA	NA	NA
Medical	Hospital: kidney	logistic	NA	NA	NA	NA	4851	78	4773	NA	NA	NA	NA	NA	NA	NA	4843	78	4765	NA	NA	NA
Medical	Hospital: asthma	logistic	NA	NA	NA	NA	4851	88	4763	NA	NA	NA	NA	NA	NA	NA	4843	88	4755	NA	NA	NA
Medical	Ever used: Mood stabilizers	logistic	NA	NA	NA	NA	4851	72	4779	NA	NA	NA	NA	NA	NA	NA	4843	71	4772	NA	NA	NA
Medical	Ever used: Hormone replacement	NA	NA	NA	NA	NA	4851	NA	NA	NA	NA	NA	NA	NA	NA	NA	4843	NA	NA	NA	NA	NA
Medical	Ever used: Lipid lowering meds	logistic	NA	NA	NA	NA	4851	2	4849	NA	NA	NA	NA	NA	NA	NA	4843	2	4841	NA	NA	NA
Medical	Ever used: Diabates meds	NA	NA	NA	NA	NA	4851	1	4850	NA	NA	NA	NA	NA	NA	NA	4843	1	4842	NA	NA	NA
Alcohol	Reaction: Hives	logistic	NA	NA	NA	NA	4850	30	4820	NA	NA	NA	NA	NA	NA	NA	4842	30	4812	NA	NA	NA
Alcohol	Symptom of use: Pancreatitis	logistic	NA	NA	NA	NA	4850	89	4761	NA	NA	NA	NA	NA	NA	NA	4842	88	4754	NA	NA	NA
Alcohol	Symptom of use: Yellow jaundice	logistic	NA	NA	NA	NA	4850	30	4820	NA	NA	NA	NA	NA	NA	NA	4842	30	4812	NA	NA	NA
Alcohol	Symptom of use: Stomach Disease	logistic	NA	NA	NA	NA	4850	76	4774	NA	NA	NA	NA	NA	NA	NA	4842	76	4766	NA	NA	NA
Alcohol	Symptom of use: Heart damage	logistic	NA	NA	NA	NA	4850	33	4817	NA	NA	NA	NA	NA	NA	NA	4842	33	4809	NA	NA	NA
Cocaine	Symptom of use: Other health problems	NA	NA	NA	NA	NA	4847	NA	NA	NA	NA	NA	NA	NA	NA	NA	4839	NA	NA	NA	NA	NA
Cocaine	Cocaine Abuse without Dependence	logistic	NA	NA	NA	NA	4847	6	4841	NA	NA	NA	NA	NA	NA	NA	4839	6	4833	NA	NA	NA
Opiate	Opiate Abuse without Dependence	logistic	NA	NA	NA	NA	4844	15	4829	NA	NA	NA	NA	NA	NA	NA	4836	15	4821	NA	NA	NA
Stimulants	Craving	logistic	NA	NA	NA	NA	4835	76	4759	NA	NA	NA	NA	NA	NA	NA	4827	75	4752	NA	NA	NA
Sedatives	Craving	logistic	NA	NA	NA	NA	4836	64	4772	NA	NA	NA	NA	NA	NA	NA	4828	64	4764	NA	NA	NA
Stimulants	Age at desire	linear	NA	NA	NA	NA	69	NA	NA	NA	NA	NA	NA	NA	NA	NA	68	NA	NA	NA	NA	NA
Sedatives	Age at desire	linear	NA	NA	NA	NA	48	NA	NA	NA	NA	NA	NA	NA	NA	NA	48	NA	NA	NA	NA	NA
Marijuana	Withdrawal symptom: Diarrhea	logistic	NA	NA	NA	NA	4836	77	4759	NA	NA	NA	NA	NA	NA	NA	4828	77	4751	NA	NA	NA
Marijuana	Withdrawal symptom: Fever	logistic	NA	NA	NA	NA	4836	45	4791	NA	NA	NA	NA	NA	NA	NA	4828	45	4783	NA	NA	NA
Marijuana	Withdrawal symptom: Nausea	logistic	NA	NA	NA	NA	4836	81	4755	NA	NA	NA	NA	NA	NA	NA	4828	81	4747	NA	NA	NA
Stimulants	Withdrawal symptom: Depressed mood	logistic	NA	NA	NA	NA	4835	87	4748	NA	NA	NA	NA	NA	NA	NA	4827	87	4740	NA	NA	NA
Stimulants	Withdrawal symptom: Insomnia	logistic	NA	NA	NA	NA	4835	91	4744	NA	NA	NA	NA	NA	NA	NA	4827	91	4736	NA	NA	NA
Stimulants	Withdrawal symptom: Oversleeping	logistic	NA	NA	NA	NA	4835	89	4746	NA	NA	NA	NA	NA	NA	NA	4827	89	4738	NA	NA	NA
Stimulants	Withdrawal symptom: Craving	logistic	NA	NA	NA	NA	4835	81	4754	NA	NA	NA	NA	NA	NA	NA	4827	81	4746	NA	NA	NA
Stimulants	Withdrawal symptom: Slowed down	logistic	NA	NA	NA	NA	4835	82	4753	NA	NA	NA	NA	NA	NA	NA	4827	82	4745	NA	NA	NA
Stimulants	Withdrawal symptom: Nightmares	logistic	NA	NA	NA	NA	4835	32	4803	NA	NA	NA	NA	NA	NA	NA	4827	32	4795	NA	NA	NA
Stimulants	Withdrawal symptom: Paranoia	logistic	NA	NA	NA	NA	4835	39	4796	NA	NA	NA	NA	NA	NA	NA	4827	39	4788	NA	NA	NA
Sedatives	Withdrawal symptom: Depressed mood	logistic	NA	NA	NA	NA	4836	93	4743	NA	NA	NA	NA	NA	NA	NA	4828	92	4736	NA	NA	NA
Sedatives	Withdrawal symptom: Insomnia	logistic	NA	NA	NA	NA	4836	93	4743	NA	NA	NA	NA	NA	NA	NA	4828	92	4736	NA	NA	NA
Sedatives	Withdrawal symptom: Increased heart rate	logistic	NA	NA	NA	NA	4836	47	4789	NA	NA	NA	NA	NA	NA	NA	4828	47	4781	NA	NA	NA
Sedatives	Withdrawal symptom: Sweating	logistic	NA	NA	NA	NA	4836	63	4773	NA	NA	NA	NA	NA	NA	NA	4828	63	4765	NA	NA	NA
Sedatives	Withdrawal symptom: Fever	logistic	NA	NA	NA	NA	4836	29	4807	NA	NA	NA	NA	NA	NA	NA	4828	29	4799	NA	NA	NA
Sedatives	Withdrawal symptom: Nausea	logistic	NA	NA	NA	NA	4836	56	4780	NA	NA	NA	NA	NA	NA	NA	4828	56	4772	NA	NA	NA
Sedatives	Withdrawal symptom: Headaches	logistic	NA	NA	NA	NA	4836	52	4784	NA	NA	NA	NA	NA	NA	NA	4828	52	4776	NA	NA	NA
Sedatives	Withdrawal symptom: Hands shake	logistic	NA	NA	NA	NA	4836	51	4785	NA	NA	NA	NA	NA	NA	NA	4828	51	4777	NA	NA	NA
Sedatives	Withdrawal symptom: Twitching	logistic	NA	NA	NA	NA	4836	55	4781	NA	NA	NA	NA	NA	NA	NA	4828	55	4773	NA	NA	NA
Sedatives	Withdrawal symptom: Dizziness	logistic	NA	NA	NA	NA	4836	39	4797	NA	NA	NA	NA	NA	NA	NA	4828	39	4789	NA	NA	NA
Sedatives	Withdrawal symptom: Seizures	logistic	NA	NA	NA	NA	4836	7	4829	NA	NA	NA	NA	NA	NA	NA	4828	7	4821	NA	NA	NA
Sedatives	Withdrawal symptom: Hallucinations	logistic	NA	NA	NA	NA	4836	19	4817	NA	NA	NA	NA	NA	NA	NA	4828	19	4809	NA	NA	NA
Other drug	Withdrawal symptom: Seizures	logistic	NA	NA	NA	NA	4835	20	4815	NA	NA	NA	NA	NA	NA	NA	4827	20	4807	NA	NA	NA
Other drug	Withdrawal symptom: Hallucinations	logistic	NA	NA	NA	NA	4835	77	4758	NA	NA	NA	NA	NA	NA	NA	4827	76	4751	NA	NA	NA
Stimulants	Withdrawal symptom: Intefere with functioining	logistic	NA	NA	NA	NA	4835	85	4750	NA	NA	NA	NA	NA	NA	NA	4827	85	4742	NA	NA	NA
Sedatives	Withdrawal symptom: Intefere with functioining	logistic	NA	NA	NA	NA	4836	90	4746	NA	NA	NA	NA	NA	NA	NA	4828	89	4739	NA	NA	NA
Stimulants	Abuse criteria: Failure to fulfill obligations	logistic	NA	NA	NA	NA	4835	80	4755	NA	NA	NA	NA	NA	NA	NA	4827	80	4747	NA	NA	NA
Sedatives	Abuse criteria: Failure to fulfill obligations	logistic	NA	NA	NA	NA	4836	91	4745	NA	NA	NA	NA	NA	NA	NA	4828	91	4737	NA	NA	NA
Stimulants	Abuse criteria: Legal problems	logistic	NA	NA	NA	NA	4835	17	4818	NA	NA	NA	NA	NA	NA	NA	4827	17	4810	NA	NA	NA
Sedatives	Abuse criteria: Legal problems	logistic	NA	NA	NA	NA	4836	10	4826	NA	NA	NA	NA	NA	NA	NA	4828	10	4818	NA	NA	NA
Stimulants	Abuse criteria: Continued use despite social/interpersonal problems	logistic	NA	NA	NA	NA	4836	96	4740	NA	NA	NA	NA	NA	NA	NA	4828	96	4732	NA	NA	NA
Sedatives	Abuse criteria: Continued use despite social/interpersonal problems	logistic	NA	NA	NA	NA	4836	99	4737	NA	NA	NA	NA	NA	NA	NA	4828	98	4730	NA	NA	NA
Sedatives	Criteria: Time spent obtaining/using	logistic	NA	NA	NA	NA	4836	96	4740	NA	NA	NA	NA	NA	NA	NA	4828	95	4733	NA	NA	NA
Stimulants	Criteria: Tolerance	logistic	NA	NA	NA	NA	4835	94	4741	NA	NA	NA	NA	NA	NA	NA	4827	94	4733	NA	NA	NA
Sedatives	Criteria: Tolerance	logistic	NA	NA	NA	NA	4836	99	4737	NA	NA	NA	NA	NA	NA	NA	4828	98	4730	NA	NA	NA
Stimulants	Criteria: Reduction in other activties	logistic	NA	NA	NA	NA	4835	97	4738	NA	NA	NA	NA	NA	NA	NA	4827	97	4730	NA	NA	NA
Stimulants	Stimulant Abuse without Dependence	logistic	NA	NA	NA	NA	4836	17	4819	NA	NA	NA	NA	NA	NA	NA	4828	17	4811	NA	NA	NA
Sedatives	Sedative Abuse without Dependence	logistic	NA	NA	NA	NA	4836	16	4820	NA	NA	NA	NA	NA	NA	NA	4828	16	4812	NA	NA	NA
Other drug	Other drug Abuse without Dependence	logistic	NA	NA	NA	NA	4836	72	4764	NA	NA	NA	NA	NA	NA	NA	4828	72	4756	NA	NA	NA
Schizophrenia	Criteria: Disorganized speech	NA	NA	NA	NA	NA	4819	19	4800	NA	NA	NA	NA	NA	NA	NA	4811	18	4793	NA	NA	NA
Schizophrenia	Criteria: Catatonic/disorganized behavior	NA	NA	NA	NA	NA	4819	10	4809	NA	NA	NA	NA	NA	NA	NA	4811	9	4802	NA	NA	NA
Schizophrenia	Criteria: Negative symptoms	NA	NA	NA	NA	NA	4819	70	4749	NA	NA	NA	NA	NA	NA	NA	4811	68	4743	NA	NA	NA
Schizophrenia	Schizophrenia	logistic	NA	NA	NA	NA	4399	6	4393	NA	NA	NA	NA	NA	NA	NA	4396	6	4390	NA	NA	NA
Depression	Episode caused by event	NA	NA	NA	NA	NA	4826	NA	NA	NA	NA	NA	NA	NA	NA	NA	4820	NA	NA	NA	NA	NA
Depression	Receive ECT	logistic	NA	NA	NA	NA	4826	10	4816	NA	NA	NA	NA	NA	NA	NA	4820	10	4810	NA	NA	NA
Mania	Mania	logistic	NA	NA	NA	NA	4516	37	4479	NA	NA	NA	NA	NA	NA	NA	4516	37	4479	NA	NA	NA
Mania	Prescribed medication	logistic	NA	NA	NA	NA	4816	52	4764	NA	NA	NA	NA	NA	NA	NA	4816	52	4764	NA	NA	NA
Mania	Frequent episodes	logistic	NA	NA	NA	NA	4816	90	4726	NA	NA	NA	NA	NA	NA	NA	4816	90	4726	NA	NA	NA
Mania	Bipolar II Disorder	logistic	NA	NA	NA	NA	4851	3	4848	NA	NA	NA	NA	NA	NA	NA	4843	3	4840	NA	NA	NA
Conduct Disorder	Criteria: Physically cruel to people	logistic	NA	NA	NA	NA	4833	59	4774	NA	NA	NA	NA	NA	NA	NA	4828	59	4769	NA	NA	NA
Conduct Disorder	Criteria: Stealing with confrontation	logistic	NA	NA	NA	NA	4832	65	4767	NA	NA	NA	NA	NA	NA	NA	4827	65	4762	NA	NA	NA
Conduct Disorder	Criteria: Forced sexual activity	logistic	NA	NA	NA	NA	4833	7	4826	NA	NA	NA	NA	NA	NA	NA	4828	7	4821	NA	NA	NA
Conduct Disorder	Criteria: Set fires	logistic	NA	NA	NA	NA	4833	52	4781	NA	NA	NA	NA	NA	NA	NA	4828	52	4776	NA	NA	NA
Conduct Disorder	Criteria: Vandalism	logistic	NA	NA	NA	NA	4833	86	4747	NA	NA	NA	NA	NA	NA	NA	4828	86	4742	NA	NA	NA
Anti-Social Personality Disorder	Criteria: Set fires	logistic	NA	NA	NA	NA	4833	18	4815	NA	NA	NA	NA	NA	NA	NA	4828	18	4810	NA	NA	NA
Anti-Social Personality Disorder	Criteria: Arrested for other reasons	logistic	NA	NA	NA	NA	4814	47	4767	NA	NA	NA	NA	NA	NA	NA	4809	47	4762	NA	NA	NA
ADHD	Prescribed medication	logistic	NA	NA	NA	NA	4811	13	4798	NA	NA	NA	NA	NA	NA	NA	4808	13	4795	NA	NA	NA
Anxiety	Symptom: Trembling	logistic	NA	NA	NA	NA	4808	37	4771	NA	NA	NA	NA	NA	NA	NA	4805	37	4768	NA	NA	NA
Anxiety	Symptom: Tense muscles	logistic	NA	NA	NA	NA	4808	36	4772	NA	NA	NA	NA	NA	NA	NA	4805	36	4769	NA	NA	NA
Anxiety	Symptom: Restlessness	logistic	NA	NA	NA	NA	4808	51	4757	NA	NA	NA	NA	NA	NA	NA	4805	51	4754	NA	NA	NA
Anxiety	Symptom: Tired	logistic	NA	NA	NA	NA	4808	44	4764	NA	NA	NA	NA	NA	NA	NA	4805	44	4761	NA	NA	NA
Anxiety	Symptom: Shortness of breath	logistic	NA	NA	NA	NA	4808	35	4773	NA	NA	NA	NA	NA	NA	NA	4805	35	4770	NA	NA	NA
Anxiety	Symptom: Heart racing	logistic	NA	NA	NA	NA	4808	37	4771	NA	NA	NA	NA	NA	NA	NA	4805	37	4768	NA	NA	NA
Anxiety	Symptom: Sweating	logistic	NA	NA	NA	NA	4808	31	4777	NA	NA	NA	NA	NA	NA	NA	4805	31	4774	NA	NA	NA
Anxiety	Symptom: Dry mouth	logistic	NA	NA	NA	NA	4808	36	4772	NA	NA	NA	NA	NA	NA	NA	4805	36	4769	NA	NA	NA
Anxiety	Symptom: Dizziness	logistic	NA	NA	NA	NA	4808	30	4778	NA	NA	NA	NA	NA	NA	NA	4805	30	4775	NA	NA	NA
Anxiety	Symptom: Nausea	logistic	NA	NA	NA	NA	4808	28	4780	NA	NA	NA	NA	NA	NA	NA	4805	28	4777	NA	NA	NA
Anxiety	Symptom: Flushes/chills	logistic	NA	NA	NA	NA	4808	25	4783	NA	NA	NA	NA	NA	NA	NA	4805	25	4780	NA	NA	NA
Anxiety	Symptom: Frequent urination	logistic	NA	NA	NA	NA	4808	24	4784	NA	NA	NA	NA	NA	NA	NA	4805	24	4781	NA	NA	NA
Anxiety	Symptom: Trouble swallowing	logistic	NA	NA	NA	NA	4808	26	4782	NA	NA	NA	NA	NA	NA	NA	4805	26	4779	NA	NA	NA
Anxiety	Symptom: On edge	logistic	NA	NA	NA	NA	4808	45	4763	NA	NA	NA	NA	NA	NA	NA	4805	45	4760	NA	NA	NA
Anxiety	Symptom: Easily startled	logistic	NA	NA	NA	NA	4808	43	4765	NA	NA	NA	NA	NA	NA	NA	4805	43	4762	NA	NA	NA
Anxiety	Symptom: Difficulty concentrating	logistic	NA	NA	NA	NA	4808	51	4757	NA	NA	NA	NA	NA	NA	NA	4805	51	4754	NA	NA	NA
Anxiety	Symptom: Difficulty sleeping	logistic	NA	NA	NA	NA	4808	54	4754	NA	NA	NA	NA	NA	NA	NA	4805	54	4751	NA	NA	NA
Anxiety	Symptom: Irritability	logistic	NA	NA	NA	NA	4808	47	4761	NA	NA	NA	NA	NA	NA	NA	4805	47	4758	NA	NA	NA
Anxiety	Cause substance use	logistic	NA	NA	NA	NA	4031	46	3985	NA	NA	NA	NA	NA	NA	NA	4028	46	3982	NA	NA	NA
Anxiety	Age at diagnosis	linear	NA	NA	NA	NA	56	NA	NA	NA	NA	NA	NA	NA	NA	NA	56	NA	NA	NA	NA	NA
Anxiety	Criteria: Excessive worry	logistic	NA	NA	NA	NA	4808	60	4748	NA	NA	NA	NA	NA	NA	NA	4805	60	4745	NA	NA	NA
Anxiety	Criteria: Difficult to control worry	logistic	NA	NA	NA	NA	4808	60	4748	NA	NA	NA	NA	NA	NA	NA	4805	60	4745	NA	NA	NA
Anxiety	Criteria: Physical reaction	logistic	NA	NA	NA	NA	4808	58	4750	NA	NA	NA	NA	NA	NA	NA	4805	58	4747	NA	NA	NA
Anxiety	Criteria: Significant distress	logistic	NA	NA	NA	NA	4808	44	4764	NA	NA	NA	NA	NA	NA	NA	4805	44	4761	NA	NA	NA
Anxiety	Generalized Anxiety Disorder	logistic	NA	NA	NA	NA	4010	37	3973	NA	NA	NA	NA	NA	NA	NA	4007	37	3970	NA	NA	NA
OCD	Criteria: Obsessional thoughts	logistic	NA	NA	NA	NA	4808	61	4747	NA	NA	NA	NA	NA	NA	NA	4805	61	4744	NA	NA	NA
OCD	Criteria: Recognize obsessions are excessive	logistic	NA	NA	NA	NA	4808	53	4755	NA	NA	NA	NA	NA	NA	NA	4805	53	4752	NA	NA	NA
OCD	Criteria: Significant distress	logistic	NA	NA	NA	NA	4808	47	4761	NA	NA	NA	NA	NA	NA	NA	4805	47	4758	NA	NA	NA
OCD	OCD obsession	logistic	NA	NA	NA	NA	4546	36	4510	NA	NA	NA	NA	NA	NA	NA	4543	36	4507	NA	NA	NA
OCD	OCD compulsion	logistic	NA	NA	NA	NA	4711	75	4636	NA	NA	NA	NA	NA	NA	NA	4708	75	4633	NA	NA	NA
OCD	Age at obession diagnosis	NA	NA	NA	NA	NA	45	NA	NA	NA	NA	NA	NA	NA	NA	NA	45	NA	NA	NA	NA	NA
OCD	Obessessive Compulsive Disorder	logistic	NA	NA	NA	NA	4775	89	4686	NA	NA	NA	NA	NA	NA	NA	4772	89	4683	NA	NA	NA
Panic Disorder	Symptom: Choking sensation	logistic	NA	NA	NA	NA	4807	93	4714	NA	NA	NA	NA	NA	NA	NA	4804	93	4711	NA	NA	NA

## Sheet: STable 4
Supplementary Table 4: PheWAS results for major depressive disorder PGS in African Ancestry
			Major Depressive Disorder										Major Depressive Disorder as a covariate
Group	Simple Description	Type	beta	SE	OR	p	n_total	n_cases	n_controls	p.value	bonferroni	fdr	beta	SE	OR	p	n_total	n_cases	n_controls	p.value	bonferroni	fdr
Depression	Ever depressed	logistic	0.102202	0.029766	1.10761	0.000595778	4826	2556	2270	TRUE	FALSE	FALSE	0.0988806	0.0316712	1.10393	0.00179566	4772	2502	2270	TRUE	FALSE	FALSE
Environment	Household members cigarette smokers	logistic	0.106164	0.0334682	1.112	0.0015134	4439	3039	1400	TRUE	FALSE	FALSE	0.102029	0.0336081	1.10742	0.00239863	4392	3003	1389	TRUE	FALSE	FALSE
Depression	Criteria: Depressed mood	logistic	0.0935686	0.0296834	1.09809	0.00162036	4826	2329	2497	TRUE	FALSE	FALSE	0.0876498	0.0314645	1.09161	0.00534167	4772	2276	2496	TRUE	FALSE	FALSE
Depression	Criteria: Difficulty concentrating	logistic	0.0871694	0.0299686	1.09108	0.00362943	4826	2041	2785	TRUE	FALSE	FALSE	0.0789026	0.0316815	1.0821	0.0127566	4772	1990	2782	TRUE	FALSE	FALSE
Depression	Criteria: Insomnia/hypersomnia	logistic	0.0845026	0.0297814	1.08818	0.00454791	4826	2216	2610	TRUE	FALSE	FALSE	0.0785344	0.0316396	1.0817	0.0130591	4772	2165	2607	TRUE	FALSE	FALSE
Depression	Criterion count	linear	0.145277	0.0540779	NA	0.00724656	4851	NA	NA	TRUE	FALSE	FALSE	0.114204	0.051314	NA	0.0260879	4797	NA	NA	TRUE	FALSE	FALSE
Other drug	Withdrawal symptom: Nightmares	logistic	-0.233997	0.0887886	0.791364	0.00840279	4835	130	4705	TRUE	FALSE	FALSE	-0.253975	0.0901048	0.775712	0.00482252	4781	127	4654	TRUE	FALSE	FALSE
Marijuana	Criteria: Time spent obtaining/using	logistic	0.0804704	0.0326231	1.0838	0.0136376	4836	1489	3347	TRUE	FALSE	FALSE	0.0782377	0.0328243	1.08138	0.0171475	4782	1471	3311	TRUE	FALSE	FALSE
Depression	Hospitalization	logistic	0.160256	0.0662407	1.17381	0.0155503	4826	248	4578	TRUE	FALSE	FALSE	0.148209	0.0686826	1.15976	0.0309367	4772	231	4541	TRUE	FALSE	FALSE
Depression	Criteria: Worthlessness/excessive guilt	logistic	0.0725182	0.0301534	1.07521	0.0161734	4826	1943	2883	TRUE	FALSE	FALSE	0.0587654	0.0313813	1.06053	0.0611206	4772	1895	2877	FALSE	FALSE	FALSE
Marijuana	Marijuana Dependence (DSM-IV)	logistic	0.0844017	0.0357574	1.08807	0.0182554	3877	1393	2484	TRUE	FALSE	FALSE	0.077439	0.0359891	1.08052	0.0314183	3834	1372	2462	TRUE	FALSE	FALSE
Suicide	Suicide attempt	logistic	0.106298	0.0454229	1.11215	0.0192738	4806	575	4231	TRUE	FALSE	FALSE	0.095771	0.0460842	1.10051	0.0376932	4754	557	4197	TRUE	FALSE	FALSE
Depression	Criteria: Change in appetite/weight	logistic	0.069094	0.0298121	1.07154	0.0204684	4826	2157	2669	TRUE	FALSE	FALSE	0.0579997	0.0315545	1.05971	0.0660512	4772	2106	2666	FALSE	FALSE	FALSE
Mania	Criteria: Excessive pleasurable activities	logistic	0.158145	0.0689636	1.17134	0.0218387	4816	231	4585	TRUE	FALSE	FALSE	0.125466	0.0730539	1.13368	0.085898	4767	204	4563	FALSE	FALSE	FALSE
Marijuana	Criteria: Unsuccessful effort to decrease use	logistic	0.0747765	0.0328633	1.07764	0.0228833	4836	1418	3418	TRUE	FALSE	FALSE	0.0663375	0.0330706	1.06859	0.0448629	4782	1397	3385	TRUE	FALSE	FALSE
Cocaine	Abuse criteria: Failure to fulfill obligations	logistic	0.06801	0.0306039	1.07038	0.0262653	4847	2000	2847	TRUE	FALSE	FALSE	0.0654232	0.0307785	1.06761	0.0335356	4793	1971	2822	TRUE	FALSE	FALSE
Stimulants	Withdrawal symptom: Sum	linear	0.0345744	0.0156342	NA	0.0270504	4851	NA	NA	TRUE	FALSE	FALSE	0.0317256	0.0156339	NA	0.0424849	4797	NA	NA	TRUE	FALSE	FALSE
Mania	Criteria: Racing thoughts	logistic	0.165043	0.0747355	1.17944	0.0272188	4816	196	4620	TRUE	FALSE	FALSE	0.122927	0.0813877	1.1308	0.130945	4767	164	4603	FALSE	FALSE	FALSE
Mania	Criteria: Distractable	logistic	0.142971	0.064752	1.1537	0.0272462	4816	265	4551	TRUE	FALSE	FALSE	0.113255	0.0697905	1.11992	0.104635	4767	225	4542	FALSE	FALSE	FALSE
Environment	Aware of household members using drugs and alcohol	logistic	0.0681184	0.0309746	1.07049	0.0278662	4440	2457	1983	TRUE	FALSE	FALSE	0.0688508	0.0311489	1.07128	0.0270791	4393	2426	1967	TRUE	FALSE	FALSE
Gambling	Ever gambled	logistic	-0.0816698	0.0373256	0.921576	0.028667	4809	3803	1006	TRUE	FALSE	FALSE	-0.0798532	0.037608	0.923252	0.0337286	4758	3769	989	TRUE	FALSE	FALSE
Mania	Criteria: Grandiosity	logistic	0.210465	0.0974813	1.23425	0.0308481	4816	111	4705	TRUE	FALSE	FALSE	NA	NA	NA	NA	4767	95	4672	NA	NA	NA
Depression	Sought treatment	logistic	0.0844743	0.0391675	1.08814	0.0310257	4826	838	3988	TRUE	FALSE	FALSE	0.0691106	0.0413722	1.07155	0.0948285	4772	804	3968	FALSE	FALSE	FALSE
Other drug	Craving	logistic	-0.122185	0.0574857	0.884985	0.0335468	4835	331	4504	TRUE	FALSE	FALSE	-0.124151	0.0581532	0.883246	0.0327696	4781	324	4457	TRUE	FALSE	FALSE
Stimulants	Criteria: Continued use despite physical/psychological problems	logistic	0.201325	0.0956749	1.22302	0.0353553	4835	122	4713	TRUE	FALSE	FALSE	0.196688	0.095864	1.21736	0.0401953	4781	121	4660	TRUE	FALSE	FALSE
Anti-Social Personality Disorder	Criteria: Cheated on tasks	logistic	0.126698	0.0604657	1.13507	0.036138	4829	304	4525	TRUE	FALSE	FALSE	0.120308	0.0607097	1.12784	0.0475134	4777	301	4476	TRUE	FALSE	FALSE
Stimulants	Withdrawal symptom: Sleepy	logistic	0.199355	0.0951892	1.22061	0.0362332	4835	121	4714	TRUE	FALSE	FALSE	0.180217	0.0961369	1.19748	0.0608489	4781	118	4663	FALSE	FALSE	FALSE
Environment	Caregiver: Other	logistic	0.188203	0.0898792	1.20708	0.0362636	4608	134	4474	TRUE	FALSE	FALSE	0.180186	0.0904068	1.19744	0.0462554	4556	132	4424	TRUE	FALSE	FALSE
Gambling	Age of onset	linear	0.481611	0.230631	NA	0.036972	1306	NA	NA	TRUE	FALSE	FALSE	0.439524	0.23112	NA	0.0574332	1293	NA	NA	FALSE	FALSE	FALSE
Sedatives	Days of use per month	linear	1.1734	0.562991	NA	0.0379233	338	NA	NA	TRUE	FALSE	FALSE	1.18664	0.570533	NA	0.0383372	333	NA	NA	TRUE	FALSE	FALSE
Marijuana	Marijuana Abuse without Dependence	logistic	-0.169875	0.082262	0.84377	0.0389182	4836	160	4676	TRUE	FALSE	FALSE	-0.157452	0.0826691	0.854318	0.0568314	4782	158	4624	FALSE	FALSE	FALSE
Mania	Criteria: Talkative/pressured speech	logistic	0.137687	0.0671679	1.14762	0.0403746	4816	245	4571	TRUE	FALSE	FALSE	0.108856	0.071741	1.115	0.12918	4767	213	4554	FALSE	FALSE	FALSE
Environment	Caregiver: Parent	logistic	-0.0791798	0.0387555	0.923874	0.0410465	4608	3735	873	TRUE	FALSE	FALSE	-0.0765128	0.038975	0.926341	0.0496319	4556	3694	862	TRUE	FALSE	FALSE
Other drug	Withdrawal symptom: Paranoia	logistic	-0.188419	0.0926873	0.828267	0.0420677	4835	119	4716	TRUE	FALSE	FALSE	-0.198976	0.093559	0.819569	0.0334411	4781	117	4664	TRUE	FALSE	FALSE
Medical	Any other illness	logistic	0.0731959	0.0363355	1.07594	0.0439629	4849	1049	3800	TRUE	FALSE	FALSE	0.0703634	0.0366	1.0729	0.054543	4795	1030	3765	FALSE	FALSE	FALSE
Tobacco	Frequent use	logistic	0.0615303	0.0307675	1.06346	0.0455166	4850	1768	3082	TRUE	FALSE	FALSE	0.0658849	0.0309535	1.0681	0.0332947	4796	1745	3051	TRUE	FALSE	FALSE
Marijuana	Criteria: Continued use despite physical/psychological problems	logistic	0.0769693	0.0393327	1.08001	0.0503615	4836	835	4001	FALSE	FALSE	FALSE	0.0720641	0.0396288	1.07472	0.0689908	4782	820	3962	FALSE	FALSE	FALSE
Stimulants	Days of use per month	linear	1.10162	0.566104	NA	0.0525055	345	NA	NA	FALSE	FALSE	FALSE	1.25643	0.575982	NA	0.0298835	335	NA	NA	TRUE	FALSE	FALSE
Depression	Criteria: Suicidal ideation	logistic	0.0664933	0.0347317	1.06875	0.0555584	4826	1139	3687	FALSE	FALSE	FALSE	0.0543557	0.0355218	1.05586	0.125965	4772	1102	3670	FALSE	FALSE	FALSE
Mania	Criteria: At least 3 symptoms	logistic	0.11651	0.0611593	1.12357	0.0567764	4816	298	4518	FALSE	FALSE	FALSE	0.0842445	0.0653686	1.08789	0.197481	4767	259	4508	FALSE	FALSE	FALSE
Medical	Hospital: hernia	logistic	-0.181211	0.0952886	0.834259	0.0572093	4851	120	4731	FALSE	FALSE	FALSE	-0.176318	0.0956246	0.838352	0.0652045	4797	119	4678	FALSE	FALSE	FALSE
Marijuana	Number of times used	linear	1.20346	0.63444	NA	0.0579204	3724	NA	NA	FALSE	FALSE	FALSE	1.18512	0.637219	NA	0.0629904	3678	NA	NA	FALSE	FALSE	FALSE
Medical	Years: inhalants	linear	0.00688619	0.00369521	NA	0.0624464	4850	NA	NA	FALSE	FALSE	FALSE	0.00345586	0.0030672	NA	0.259919	4796	NA	NA	FALSE	FALSE	FALSE
Marijuana	Withdrawal symptom: Restlessness	logistic	0.0785839	0.042423	1.08175	0.0639699	4836	699	4137	FALSE	FALSE	FALSE	0.070516	0.0427384	1.07306	0.0989544	4782	687	4095	FALSE	FALSE	FALSE
Alcohol	Number of reactions	linear	-0.0273949	0.0148322	NA	0.0648103	4851	NA	NA	FALSE	FALSE	FALSE	-0.0276201	0.0148145	NA	0.0623278	4797	NA	NA	FALSE	FALSE	FALSE
Marijuana	DSM-5 criterion count	linear	0.0827629	0.0453929	NA	0.0683261	4851	NA	NA	FALSE	FALSE	FALSE	0.0747044	0.0455248	NA	0.100872	4797	NA	NA	FALSE	FALSE	FALSE
Cocaine	Criteria: Withdrawal	logistic	0.0541263	0.0300452	1.05562	0.071625	4847	2309	2538	FALSE	FALSE	FALSE	0.0527806	0.0301973	1.0542	0.0804889	4793	2273	2520	FALSE	FALSE	FALSE
Alcohol	Age of regular use	linear	0.119152	0.0663185	NA	0.0724664	3972	NA	NA	FALSE	FALSE	FALSE	0.116483	0.0666324	NA	0.0805181	3924	NA	NA	FALSE	FALSE	FALSE
Other drug	Criteria: Used more than intended	logistic	-0.0895601	0.0498942	0.914333	0.0726535	4835	456	4379	FALSE	FALSE	FALSE	-0.0929253	0.0502824	0.911262	0.0645925	4781	450	4331	FALSE	FALSE	FALSE
Mania	Bipolar I Disorder	logistic	0.127051	0.0709313	1.13547	0.0732649	4846	215	4631	FALSE	FALSE	FALSE	0.0871525	0.079545	1.09106	0.273237	4795	169	4626	FALSE	FALSE	FALSE
Other drug	Withdrawal symptom: Craving	logistic	-0.0997395	0.0557344	0.905073	0.0735263	4835	356	4479	FALSE	FALSE	FALSE	-0.105063	0.0564347	0.900268	0.0626499	4781	348	4433	FALSE	FALSE	FALSE
Depression	Criteria: Fatigue	logistic	0.053898	0.0301894	1.05538	0.0742079	4826	1944	2882	FALSE	FALSE	FALSE	0.0424144	0.031545	1.04333	0.178765	4772	1895	2877	FALSE	FALSE	FALSE
Mania	Criterion count	linear	0.016786	0.00945955	NA	0.0760433	4820	NA	NA	FALSE	FALSE	FALSE	0.00924801	0.008828	NA	0.294887	4770	NA	NA	FALSE	FALSE	FALSE
Alcohol	Sought treatment	logistic	0.0538057	0.030425	1.05528	0.0769823	4850	2219	2631	FALSE	FALSE	FALSE	0.0511667	0.0306072	1.0525	0.0945795	4796	2182	2614	FALSE	FALSE	FALSE
Depression	Criteria: Loss of interest	logistic	0.0527595	0.029938	1.05418	0.0780198	4826	2040	2786	FALSE	FALSE	FALSE	0.0417767	0.0317817	1.04266	0.188683	4772	1989	2783	FALSE	FALSE	FALSE
Stimulants	Withdrawal symptom: Change in appetite	logistic	0.170664	0.0971293	1.18609	0.078905	4835	117	4718	FALSE	FALSE	FALSE	0.150712	0.0981667	1.16266	0.124717	4781	114	4667	FALSE	FALSE	FALSE
Medical	Ever used: Antidepressants	logistic	0.0623298	0.0356421	1.06431	0.080331	4851	1072	3779	FALSE	FALSE	FALSE	0.0558196	0.0361176	1.05741	0.122227	4797	1044	3753	FALSE	FALSE	FALSE
Cocaine	Withdrawal symptom: Sleepy	logistic	0.0528628	0.0303161	1.05429	0.0812074	4847	2049	2798	FALSE	FALSE	FALSE	0.0490147	0.0304826	1.05024	0.107845	4793	2014	2779	FALSE	FALSE	FALSE
Mania	Criteria: Increase in goal-directed activity	logistic	0.106316	0.0610409	1.11217	0.0815579	4816	302	4514	FALSE	FALSE	FALSE	0.0781849	0.0649871	1.08132	0.228944	4767	264	4503	FALSE	FALSE	FALSE
Anti-Social Personality Disorder	Criteria: Shoplifting	logistic	-0.0665758	0.0382632	0.935592	0.081869	4833	877	3956	FALSE	FALSE	FALSE	-0.0744859	0.0385828	0.928221	0.0535395	4781	862	3919	FALSE	FALSE	FALSE
OCD	Age at compulsion diagnosis	linear	1.71222	0.977918	NA	0.0824795	136	NA	NA	FALSE	FALSE	FALSE	1.96023	1.00497	NA	0.0536109	127	NA	NA	FALSE	FALSE	FALSE
Other drug	Abuse criteria: Failure to fulfill obligations	logistic	-0.0956248	0.0550917	0.908805	0.0826099	4835	366	4469	FALSE	FALSE	FALSE	-0.0956635	0.0553866	0.90877	0.0841322	4781	362	4419	FALSE	FALSE	FALSE
Stimulants	Two withdrawal symptoms occurred together	logistic	0.164782	0.0953871	1.17914	0.0840772	4835	122	4713	FALSE	FALSE	FALSE	0.14059	0.0967991	1.15095	0.146392	4781	118	4663	FALSE	FALSE	FALSE
Conduct Disorder	Criteria: Significant impairment	logistic	-0.0684015	0.0397763	0.933885	0.0854952	4833	815	4018	FALSE	FALSE	FALSE	-0.0674463	0.0399926	0.934778	0.0917052	4781	805	3976	FALSE	FALSE	FALSE
Alcohol	Symptom of use: Olfactory hallucination	logistic	0.143046	0.0832202	1.15378	0.085636	4850	153	4697	FALSE	FALSE	FALSE	0.133686	0.0841221	1.14303	0.112017	4796	150	4646	FALSE	FALSE	FALSE
Mania	Criteria: Impairment	logistic	0.10078	0.0587875	1.10603	0.0864709	4816	323	4493	FALSE	FALSE	FALSE	0.0747298	0.0627464	1.07759	0.233661	4767	280	4487	FALSE	FALSE	FALSE
Social Phobia	Criterion count	linear	0.0294804	0.0172081	NA	0.0867449	4807	NA	NA	FALSE	FALSE	FALSE	0.0291764	0.0170917	NA	0.0878774	4757	NA	NA	FALSE	FALSE	FALSE
Depression	Criteria: Psychomotor agitation/retardation	logistic	0.0545253	0.0321376	1.05604	0.0897682	4826	1463	3363	FALSE	FALSE	FALSE	0.0442102	0.0331985	1.0452	0.18296	4772	1421	3351	FALSE	FALSE	FALSE
Cocaine	Symptom of use: Overdose	logistic	0.0993857	0.0589401	1.10449	0.0917543	4847	324	4523	FALSE	FALSE	FALSE	0.0906875	0.0596408	1.09493	0.12837	4793	316	4477	FALSE	FALSE	FALSE
Tobacco	Withdrawal symptom: Craving	logistic	-0.0547835	0.0325826	0.94669	0.0926911	4850	1387	3463	FALSE	FALSE	FALSE	-0.0542318	0.0328128	0.947213	0.0983785	4796	1365	3431	FALSE	FALSE	FALSE
Tobacco	Withdrawal symptom: Insomnia	logistic	-0.0593152	0.0358516	0.94241	0.0980329	4850	1039	3811	FALSE	FALSE	FALSE	-0.0578873	0.0361054	0.943756	0.108872	4796	1022	3774	FALSE	FALSE	FALSE
Alcohol	Reaction: Flush	logistic	-0.0718209	0.043746	0.930698	0.100638	4850	638	4212	FALSE	FALSE	FALSE	-0.0743344	0.0440675	0.928361	0.0916358	4796	628	4168	FALSE	FALSE	FALSE
Depression	Trouble functioning	logistic	0.0517042	0.0315308	1.05306	0.101047	4826	1566	3260	FALSE	FALSE	FALSE	0.044441	0.0320411	1.04544	0.165442	4772	1534	3238	FALSE	FALSE	FALSE
Stimulants	Number of times used	linear	2.60509	1.58937	NA	0.101642	723	NA	NA	FALSE	FALSE	FALSE	2.74758	1.6035	NA	0.087067	712	NA	NA	FALSE	FALSE	FALSE
Stimulants	Ever used: Stimulants	logistic	-0.0669721	0.0409768	0.935221	0.102177	4835	806	4029	FALSE	FALSE	FALSE	-0.0724997	0.041268	0.930066	0.0789514	4781	793	3988	FALSE	FALSE	FALSE
Social Phobia	Criteria: Recognize fear is excessive	logistic	0.107438	0.0666004	1.11342	0.106706	4807	244	4563	FALSE	FALSE	FALSE	0.112155	0.0677596	1.11869	0.0978867	4757	235	4522	FALSE	FALSE	FALSE
Panic Disorder	Symptom: Sum of reactions	linear	0.0466102	0.0289389	NA	0.107323	4807	NA	NA	FALSE	FALSE	FALSE	0.0417333	0.0283952	NA	0.141701	4757	NA	NA	FALSE	FALSE	FALSE
Cocaine	Two withdrawal symptoms occurred together	logistic	0.0482809	0.0300454	1.04947	0.108069	4847	2201	2646	FALSE	FALSE	FALSE	0.0470697	0.0302061	1.0482	0.119166	4793	2169	2624	FALSE	FALSE	FALSE
Anxiety	Ever anxious	logistic	0.0623671	0.0388817	1.06435	0.10871	4808	835	3973	FALSE	FALSE	FALSE	0.0484245	0.0393018	1.04962	0.217904	4758	817	3941	FALSE	FALSE	FALSE
Panic Disorder	Symptom: Nausea	logistic	0.128265	0.0802764	1.13685	0.110089	4807	165	4642	FALSE	FALSE	FALSE	0.114344	0.08235	1.12114	0.164982	4757	155	4602	FALSE	FALSE	FALSE
Alcohol	Frequent use	logistic	0.0505344	0.0317632	1.05183	0.111616	4850	3090	1760	FALSE	FALSE	FALSE	0.0476489	0.0319043	1.0488	0.135308	4796	3047	1749	FALSE	FALSE	FALSE
Stimulants	Ever injected	logistic	-0.0650676	0.0413705	0.937004	0.115765	4835	787	4048	FALSE	FALSE	FALSE	-0.070764	0.0416733	0.931682	0.0894953	4781	774	4007	FALSE	FALSE	FALSE
Other drug	Age at desire	linear	-0.429671	0.272985	NA	0.116627	293	NA	NA	FALSE	FALSE	FALSE	-0.344066	0.274454	NA	0.211055	286	NA	NA	FALSE	FALSE	FALSE
Medical	Number of inpatient psychiatric treatment times	linear	0.104873	0.06738	NA	0.119671	4808	NA	NA	FALSE	FALSE	FALSE	0.107174	0.0675087	NA	0.112453	4757	NA	NA	FALSE	FALSE	FALSE
Other drug	Withdrawal symptom: Twitching	logistic	-0.12247	0.0787038	0.884733	0.119687	4835	170	4665	FALSE	FALSE	FALSE	-0.126655	0.0793072	0.881037	0.110261	4781	168	4613	FALSE	FALSE	FALSE
Social Phobia	Criteria: Significant impairment	logistic	0.105616	0.0679907	1.1114	0.12033	4807	233	4574	FALSE	FALSE	FALSE	0.110596	0.0692212	1.11694	0.110105	4757	224	4533	FALSE	FALSE	FALSE
Other drug	Ever used: PCP	logistic	-0.066002	0.0425462	0.936129	0.12083	4835	683	4152	FALSE	FALSE	FALSE	-0.0737613	0.0428888	0.928893	0.0854638	4781	672	4109	FALSE	FALSE	FALSE
Other drug	Regularly use	logistic	-0.0644029	0.0415935	0.937627	0.121529	4835	710	4125	FALSE	FALSE	FALSE	-0.0633063	0.041963	0.938656	0.131395	4781	697	4084	FALSE	FALSE	FALSE
Medical	Years: Methadone	linear	-0.00690471	0.00451808	NA	0.126519	4850	NA	NA	FALSE	FALSE	FALSE	-0.00671626	0.00456162	NA	0.140995	4796	NA	NA	FALSE	FALSE	FALSE
Marijuana	Age of frequent use	linear	0.126397	0.0830484	NA	0.128127	2929	NA	NA	FALSE	FALSE	FALSE	0.116064	0.0833935	NA	0.164101	2892	NA	NA	FALSE	FALSE	FALSE
Other drug	Withdrawal symptom: Change in appetite	logistic	-0.0842906	0.0559589	0.919164	0.131992	4835	355	4480	FALSE	FALSE	FALSE	-0.0882069	0.056419	0.915571	0.117953	4781	349	4432	FALSE	FALSE	FALSE
Conduct Disorder	Criteria: Truancy	logistic	-0.0691523	0.0459646	0.933185	0.132461	4833	554	4279	FALSE	FALSE	FALSE	-0.0700472	0.0462788	0.93235	0.13013	4781	547	4234	FALSE	FALSE	FALSE
Cocaine	Withdrawal symptom: Depressed mood	logistic	0.047057	0.0312884	1.04818	0.132587	4847	1669	3178	FALSE	FALSE	FALSE	0.040878	0.0315067	1.04173	0.19448	4793	1635	3158	FALSE	FALSE	FALSE
Alcohol	Reaction: Sleepy	logistic	-0.0601785	0.0400891	0.941596	0.133325	4850	779	4071	FALSE	FALSE	FALSE	-0.0652215	0.0403487	0.93686	0.105998	4796	768	4028	FALSE	FALSE	FALSE
Conduct Disorder	Crtiera: Stealing (without confrontation)	logistic	-0.058644	0.0391502	0.943042	0.134153	4833	830	4003	FALSE	FALSE	FALSE	-0.0639861	0.0394292	0.938018	0.10463	4781	817	3964	FALSE	FALSE	FALSE
Marijuana	Withdrawal symptom: Sweating	logistic	0.128237	0.0861386	1.13682	0.136558	4836	147	4689	FALSE	FALSE	FALSE	0.117044	0.0869406	1.12417	0.178222	4782	144	4638	FALSE	FALSE	FALSE
Social Phobia	Criteria: Situation provokes anxiety	logistic	0.0848736	0.057128	1.08858	0.137366	4807	341	4466	FALSE	FALSE	FALSE	0.0874001	0.058	1.09133	0.131837	4757	330	4427	FALSE	FALSE	FALSE
Stimulants	Criteria: Withdrawal	logistic	0.140001	0.0947166	1.15027	0.13938	4835	124	4711	FALSE	FALSE	FALSE	0.114828	0.0961173	1.12168	0.232217	4781	120	4661	FALSE	FALSE	FALSE
Tobacco	Criteria: Withdrawal	logistic	-0.0442349	0.0301828	0.956729	0.142767	4850	1953	2897	FALSE	FALSE	FALSE	-0.0423624	0.0303544	0.958522	0.162837	4796	1924	2872	FALSE	FALSE	FALSE
Social Phobia	Criteria: Fear of social situations	logistic	0.0544442	0.0379215	1.05595	0.151086	4807	897	3910	FALSE	FALSE	FALSE	0.0494734	0.0383055	1.05072	0.196514	4757	876	3881	FALSE	FALSE	FALSE
Alcohol	Criteria: Reduction in other activties	logistic	0.0437179	0.0304793	1.04469	0.151473	4850	1958	2892	FALSE	FALSE	FALSE	0.0388012	0.0306591	1.03956	0.205668	4796	1925	2871	FALSE	FALSE	FALSE
Conduct Disorder	Criteria: Staying out at night	logistic	-0.0716174	0.0499404	0.930887	0.151556	4833	465	4368	FALSE	FALSE	FALSE	-0.0700414	0.0501231	0.932355	0.162297	4781	461	4320	FALSE	FALSE	FALSE
Other drug	Other drug Abuse	logistic	-0.0653469	0.0457381	0.936742	0.153085	4836	560	4276	FALSE	FALSE	FALSE	-0.0699817	0.0461522	0.932411	0.129437	4782	550	4232	FALSE	FALSE	FALSE
Social Phobia	Criteria: Avoidance/distress	logistic	0.0812275	0.0572803	1.08462	0.15617	4807	339	4468	FALSE	FALSE	FALSE	0.0836249	0.0581612	1.08722	0.150487	4757	328	4429	FALSE	FALSE	FALSE
Other drug	Ever used: Combination	logistic	-0.0599587	0.0425841	0.941803	0.159129	4835	695	4140	FALSE	FALSE	FALSE	-0.0631294	0.0429411	0.938822	0.141525	4781	684	4097	FALSE	FALSE	FALSE
Alcohol	Symptom of use: Nervousness	logistic	0.0594406	0.0422896	1.06124	0.159854	4850	682	4168	FALSE	FALSE	FALSE	0.0473471	0.0428225	1.04849	0.268873	4796	662	4134	FALSE	FALSE	FALSE
Other drug	Ever injected	logistic	-0.083073	0.0591127	0.920284	0.159922	4835	325	4510	FALSE	FALSE	FALSE	-0.0845214	0.0596343	0.918952	0.156387	4781	320	4461	FALSE	FALSE	FALSE
Depression	Incapacitated	logistic	-0.0569186	0.0405897	0.944671	0.160828	2536	1314	1222	FALSE	FALSE	FALSE	-0.0564753	0.0418424	0.94509	0.177107	2484	1294	1190	FALSE	FALSE	FALSE
Anti-Social Personality Disorder	Criteria: Reckless disregard for safety	logistic	-0.0466658	0.0333019	0.954406	0.161126	4832	1386	3446	FALSE	FALSE	FALSE	-0.04716	0.0334589	0.953935	0.15869	4780	1372	3408	FALSE	FALSE	FALSE
PTSD	Criteria: Reexperiencing	logistic	0.0455401	0.0325224	1.04659	0.161433	4807	1395	3412	FALSE	FALSE	FALSE	0.0418646	0.0328966	1.04275	0.203156	4757	1368	3389	FALSE	FALSE	FALSE
Marijuana	Withdrawal symptom: Stomach ache	logistic	0.122137	0.0874522	1.12991	0.162528	4836	146	4690	FALSE	FALSE	FALSE	0.09754	0.0887182	1.10246	0.271578	4782	141	4641	FALSE	FALSE	FALSE
Alcohol	Age of first intoxication	linear	0.0890254	0.0638046	NA	0.163006	4170	NA	NA	FALSE	FALSE	FALSE	0.0853075	0.0638665	NA	0.181716	4120	NA	NA	FALSE	FALSE	FALSE
Other drug	Abuse criteria: Legal problems	logistic	-0.116428	0.0835602	0.890094	0.163517	4835	149	4686	FALSE	FALSE	FALSE	-0.111374	0.0835876	0.894604	0.182723	4781	149	4632	FALSE	FALSE	FALSE
Medical	Hospital: hysterectomy	logistic	-0.135234	0.0974404	0.873512	0.165178	4851	133	4718	FALSE	FALSE	FALSE	-0.135828	0.0980233	0.872993	0.165847	4797	132	4665	FALSE	FALSE	FALSE
Anti-Social Personality Disorder	Anti-Social Personality Disorder	logistic	-0.0653733	0.0471284	0.936718	0.165401	4851	521	4330	FALSE	FALSE	FALSE	-0.0646785	0.0472489	0.937369	0.171034	4797	518	4279	FALSE	FALSE	FALSE
Alcohol	Alcohol use disorder (DSM-5)	logistic	0.0476819	0.0345891	1.04884	0.168042	4549	3192	1357	FALSE	FALSE	FALSE	0.043559	0.034735	1.04452	0.209829	4496	3150	1346	FALSE	FALSE	FALSE
Mania	Criteria: Decreased need for sleep	logistic	0.104469	0.0760193	1.11012	0.169368	4816	186	4630	FALSE	FALSE	FALSE	0.0824506	0.0819501	1.08595	0.314364	4767	159	4608	FALSE	FALSE	FALSE
Cocaine	Age at diagnosis	linear	0.165265	0.120335	NA	0.169743	2860	NA	NA	FALSE	FALSE	FALSE	0.144014	0.121602	NA	0.236393	2821	NA	NA	FALSE	FALSE	FALSE
Medical	Hospital: heart	logistic	0.128331	0.0936506	1.13693	0.17059	4851	124	4727	FALSE	FALSE	FALSE	0.130115	0.0936036	1.13896	0.164509	4797	124	4673	FALSE	FALSE	FALSE
ADHD	Sought treatment	logistic	0.137681	0.10065	1.14761	0.171335	4811	103	4708	FALSE	FALSE	FALSE	NA	NA	NA	NA	4761	99	4662	NA	NA	NA
Panic Disorder	Anxiety between attacks	logistic	0.114063	0.0834751	1.12082	0.171803	4807	152	4655	FALSE	FALSE	FALSE	0.105359	0.0854179	1.11111	0.217406	4757	144	4613	FALSE	FALSE	FALSE
Schizophrenia	Criteria: Characteristic symptoms	logistic	0.0728781	0.0533419	1.0756	0.171862	4820	395	4425	FALSE	FALSE	FALSE	0.062416	0.0547286	1.06441	0.254093	4766	373	4393	FALSE	FALSE	FALSE
Other drug	DSM-5 criterion count	linear	-0.0525652	0.038956	NA	0.177289	4851	NA	NA	FALSE	FALSE	FALSE	-0.0532851	0.0391114	NA	0.173138	4797	NA	NA	FALSE	FALSE	FALSE
Medical	Hospital: outpatient surgery	linear	-0.0440223	0.0328019	NA	0.179638	4843	NA	NA	FALSE	FALSE	FALSE	-0.045676	0.033046	NA	0.166977	4789	NA	NA	FALSE	FALSE	FALSE
Cocaine	Withdrawal symptom: Slowed down	logistic	0.0445978	0.0334494	1.04561	0.182437	4847	1294	3553	FALSE	FALSE	FALSE	0.0426488	0.0337078	1.04357	0.205782	4793	1268	3525	FALSE	FALSE	FALSE
Suicide	Suicidal ideation	logistic	0.0822137	0.0623742	1.08569	0.18748	1521	351	1170	FALSE	FALSE	FALSE	0.0634643	0.0635578	1.06552	0.318023	1483	333	1150	FALSE	FALSE	FALSE
Marijuana	Withdrawal symptom: Sum	linear	0.0381186	0.0289259	NA	0.187632	4851	NA	NA	FALSE	FALSE	FALSE	0.0305678	0.0289412	NA	0.290928	4797	NA	NA	FALSE	FALSE	FALSE
Alcohol	Symptom of use: Number psychological problems	linear	0.0314861	0.0240411	NA	0.190368	4851	NA	NA	FALSE	FALSE	FALSE	0.0245505	0.024012	NA	0.306632	4797	NA	NA	FALSE	FALSE	FALSE
Marijuana	Marijuana use disorder (DSM-5)	logistic	0.0422505	0.0322695	1.04316	0.190431	4396	2066	2330	FALSE	FALSE	FALSE	0.0375838	0.032449	1.0383	0.246765	4349	2038	2311	FALSE	FALSE	FALSE
Marijuana	Criteria: Tolerance	logistic	0.047656	0.0365004	1.04881	0.191678	4836	1045	3791	FALSE	FALSE	FALSE	0.0381663	0.0368189	1.0389	0.299925	4782	1025	3757	FALSE	FALSE	FALSE
Opiate	Withdrawal symptom: Eyes running	logistic	0.0643773	0.0495032	1.06649	0.193441	4844	459	4385	FALSE	FALSE	FALSE	0.0709839	0.0498667	1.07356	0.154599	4790	453	4337	FALSE	FALSE	FALSE
Other drug	Age of frequent use	linear	-0.241012	0.185447	NA	0.194157	716	NA	NA	FALSE	FALSE	FALSE	-0.201992	0.187807	NA	0.282516	701	NA	NA	FALSE	FALSE	FALSE
PTSD	Criteria: Avoidance	logistic	0.0431807	0.0333015	1.04413	0.194749	4807	1294	3513	FALSE	FALSE	FALSE	0.0371069	0.0336763	1.0378	0.270518	4757	1269	3488	FALSE	FALSE	FALSE
Marijuana	Days of use per month	linear	0.214699	0.16706	NA	0.19883	3105	NA	NA	FALSE	FALSE	FALSE	0.244835	0.168045	NA	0.14523	3063	NA	NA	FALSE	FALSE	FALSE
Mania	Criteria: Elevated/irritable mood	logistic	0.0934244	0.0728452	1.09793	0.199665	4820	203	4617	FALSE	FALSE	FALSE	0.0348869	0.0802262	1.0355	0.663667	4770	166	4604	FALSE	FALSE	FALSE
Other drug	Withdrawal symptom: Slowed down	logistic	-0.0791066	0.061789	0.923941	0.20045	4835	282	4553	FALSE	FALSE	FALSE	-0.095398	0.0629407	0.909011	0.1296	4781	272	4509	FALSE	FALSE	FALSE
Stimulants	DSM-5 criterion count	linear	0.0230983	0.0181169	NA	0.202385	4851	NA	NA	FALSE	FALSE	FALSE	0.0217329	0.0182487	NA	0.233739	4797	NA	NA	FALSE	FALSE	FALSE
Depression	Prescribed medication	logistic	0.0584488	0.045977	1.06019	0.203636	4826	560	4266	FALSE	FALSE	FALSE	0.0347505	0.0476659	1.03536	0.465975	4772	533	4239	FALSE	FALSE	FALSE
Demographics	Number of children	linear	0.0358636	0.0282708	NA	0.204654	4848	NA	NA	FALSE	FALSE	FALSE	0.0363134	0.0284229	NA	0.201448	4794	NA	NA	FALSE	FALSE	FALSE
Medical	Number of emergency room visits	linear	0.152122	0.120311	NA	0.206147	4794	NA	NA	FALSE	FALSE	FALSE	0.138254	0.120785	NA	0.25242	4740	NA	NA	FALSE	FALSE	FALSE
Suicide	Suicidal plan	logistic	0.067612	0.0534807	1.06995	0.206147	1523	642	881	FALSE	FALSE	FALSE	0.0641976	0.0540447	1.0663	0.234888	1485	620	865	FALSE	FALSE	FALSE
Demographics	Never married	logistic	-0.0405065	0.0322271	0.960303	0.208787	4851	2946	1905	FALSE	FALSE	FALSE	-0.0386541	0.0323842	0.962083	0.232631	4797	2913	1884	FALSE	FALSE	FALSE
Conduct Disorder	Truancy, suspended or expelled from school	logistic	0.0480402	0.0382255	1.04921	0.208842	4833	3885	948	FALSE	FALSE	FALSE	0.0478185	0.0383627	1.04898	0.212586	4781	3839	942	FALSE	FALSE	FALSE
Cocaine	Withdrawal symptom: Intefere with functioining	logistic	0.0384437	0.0306103	1.03919	0.209149	4847	1884	2963	FALSE	FALSE	FALSE	0.0389358	0.0307933	1.0397	0.206078	4793	1855	2938	FALSE	FALSE	FALSE
Alcohol	Criteria: Unsuccessful effort to decrease use	logistic	0.0381426	0.0303911	1.03888	0.209458	4850	2769	2081	FALSE	FALSE	FALSE	0.0345306	0.0305344	1.03513	0.258107	4796	2729	2067	FALSE	FALSE	FALSE
Tobacco	Withdrawal symptom: Anxiety	logistic	-0.0392297	0.0312869	0.96153	0.209889	4850	1627	3223	FALSE	FALSE	FALSE	-0.0402223	0.0314844	0.960576	0.201415	4796	1600	3196	FALSE	FALSE	FALSE
Medical	Ever received outpatient psychiatric treatment	logistic	0.0385436	0.030832	1.0393	0.211257	4850	3015	1835	FALSE	FALSE	FALSE	0.0331781	0.031048	1.03373	0.285248	4796	2966	1830	FALSE	FALSE	FALSE
Panic Disorder	Cause substance use	logistic	0.0987113	0.0792404	1.10375	0.212867	4807	170	4637	FALSE	FALSE	FALSE	0.116431	0.0812281	1.12348	0.151748	4757	161	4596	FALSE	FALSE	FALSE
Social Phobia	Age at diagnosis	linear	-0.723056	0.581869	NA	0.215391	223	NA	NA	FALSE	FALSE	FALSE	-0.71726	0.581734	NA	0.219035	215	NA	NA	FALSE	FALSE	FALSE
Other drug	Age of first use	linear	-0.317058	0.255742	NA	0.215956	340	NA	NA	FALSE	FALSE	FALSE	-0.308896	0.260711	NA	0.23697	334	NA	NA	FALSE	FALSE	FALSE
Alcohol	Alcohol Dependence (DSM-IV)	logistic	0.0434674	0.0351298	1.04443	0.215962	4049	2618	1431	FALSE	FALSE	FALSE	0.039095	0.0352908	1.03987	0.267951	3998	2578	1420	FALSE	FALSE	FALSE
Other drug	Other drug Dependence (DSM-IV)	logistic	-0.0588066	0.0475772	0.942889	0.21645	4775	512	4263	FALSE	FALSE	FALSE	-0.0608196	0.0479862	0.940993	0.204998	4723	504	4219	FALSE	FALSE	FALSE
Demographics	Divorced	logistic	0.0516427	0.0421073	1.053	0.220028	4851	768	4083	FALSE	FALSE	FALSE	0.0498153	0.0422555	1.05108	0.238435	4797	761	4036	FALSE	FALSE	FALSE
Tobacco	Withdrawal symptom: Irritablility	logistic	-0.0365964	0.0299657	0.964065	0.221982	4850	2055	2795	FALSE	FALSE	FALSE	-0.0386953	0.0301282	0.962044	0.199018	4796	2029	2767	FALSE	FALSE	FALSE
Conduct Disorder	Criteria: Persistant pattern of behavior	logistic	-0.0501886	0.0412991	0.95105	0.224271	4833	724	4109	FALSE	FALSE	FALSE	-0.0526983	0.0415926	0.948666	0.205151	4781	712	4069	FALSE	FALSE	FALSE
Suicide	High suicidal intent	logistic	0.0676231	0.0557203	1.06996	0.224894	4806	359	4447	FALSE	FALSE	FALSE	0.0602038	0.0568496	1.06205	0.289599	4754	343	4411	FALSE	FALSE	FALSE
Marijuana	Criteria: Reduction in other activties	logistic	0.0458879	0.0379678	1.04696	0.226816	4836	921	3915	FALSE	FALSE	FALSE	0.0439647	0.0382235	1.04495	0.250061	4782	909	3873	FALSE	FALSE	FALSE
Anti-Social Personality Disorder	Criteria: Impulsivity	logistic	-0.0398829	0.0330855	0.960902	0.22803	4832	1339	3493	FALSE	FALSE	FALSE	-0.0438271	0.0333195	0.957119	0.188389	4780	1316	3464	FALSE	FALSE	FALSE
Suicide	Number of suicide attempts	linear	-0.188756	0.156661	NA	0.228759	578	NA	NA	FALSE	FALSE	FALSE	-0.0750237	0.126094	NA	0.552103	560	NA	NA	FALSE	FALSE	FALSE
Gambling	Criteria: Unsuccessful effort to decrease	logistic	0.0750184	0.0624506	1.0779	0.229657	4809	292	4517	FALSE	FALSE	FALSE	0.0769798	0.062921	1.08002	0.221166	4758	288	4470	FALSE	FALSE	FALSE
PTSD	Criterion count	linear	0.0372307	0.031094	NA	0.231225	4807	NA	NA	FALSE	FALSE	FALSE	0.0328379	0.0309679	NA	0.289022	4757	NA	NA	FALSE	FALSE	FALSE
Stimulants	Stimulant Dependence (DSM-IV)	logistic	0.10396	0.0868917	1.10956	0.231527	4731	146	4585	FALSE	FALSE	FALSE	0.0904491	0.0872743	1.09467	0.300027	4681	144	4537	FALSE	FALSE	FALSE
Alcohol	Withdrawal symptom: Weakness	logistic	0.0412059	0.034567	1.04207	0.233239	4850	1158	3692	FALSE	FALSE	FALSE	0.0352484	0.0349215	1.03588	0.312801	4796	1128	3668	FALSE	FALSE	FALSE
Suicide	Suicidal intent	logistic	0.0638687	0.0536633	1.06595	0.233977	4806	394	4412	FALSE	FALSE	FALSE	0.0550819	0.0546173	1.05663	0.313211	4754	379	4375	FALSE	FALSE	FALSE
Marijuana	Withdrawal symptom: Intefere with functioining	logistic	0.0572234	0.0482801	1.05889	0.235924	4836	511	4325	FALSE	FALSE	FALSE	0.0523411	0.0486622	1.05374	0.282106	4782	502	4280	FALSE	FALSE	FALSE
Environment	Frequent drug/alcohol use in household	logistic	0.0363846	0.0309096	1.03705	0.239145	4440	1978	2462	FALSE	FALSE	FALSE	0.0348052	0.0310944	1.03542	0.262995	4393	1954	2439	FALSE	FALSE	FALSE
Other drug	Other drug use disorder (DSM-5)	logistic	-0.0507196	0.0436018	0.950545	0.244731	4760	630	4130	FALSE	FALSE	FALSE	-0.0530803	0.0439215	0.948304	0.226845	4711	621	4090	FALSE	FALSE	FALSE
Alcohol	Symptom of use: Paranoia	logistic	0.0485033	0.0417307	1.0497	0.245116	4850	709	4141	FALSE	FALSE	FALSE	0.0428516	0.0422252	1.04378	0.310185	4796	689	4107	FALSE	FALSE	FALSE
Opiate	Symptom of use: Hallucinations	logistic	0.106133	0.0914189	1.11197	0.245661	4844	125	4719	FALSE	FALSE	FALSE	0.111588	0.0915157	1.11805	0.222717	4790	125	4665	FALSE	FALSE	FALSE
Cocaine	Sought treatment	logistic	0.0354547	0.0305521	1.03609	0.245859	4847	2563	2284	FALSE	FALSE	FALSE	0.0344533	0.0307025	1.03505	0.261792	4793	2523	2270	FALSE	FALSE	FALSE
Stimulants	Criteria: Used more than intended	logistic	0.107622	0.0933403	1.11363	0.248906	4835	125	4710	FALSE	FALSE	FALSE	0.105803	0.0935768	1.1116	0.2582	4781	124	4657	FALSE	FALSE	FALSE
Opiate	Abuse criteria: Legal problems	logistic	-0.0800914	0.0695592	0.923032	0.249562	4844	224	4620	FALSE	FALSE	FALSE	-0.0721599	0.0700351	0.930382	0.302851	4790	221	4569	FALSE	FALSE	FALSE
Alcohol	Reaction: Nausea	logistic	-0.0555205	0.0483376	0.945993	0.250721	4850	507	4343	FALSE	FALSE	FALSE	-0.0537747	0.0488682	0.947646	0.271157	4796	495	4301	FALSE	FALSE	FALSE
Marijuana	Marijuana Abuse	logistic	0.0368392	0.0321686	1.03753	0.252131	4836	1676	3160	FALSE	FALSE	FALSE	0.0382672	0.0323788	1.03901	0.23726	4782	1652	3130	FALSE	FALSE	FALSE
Tobacco	Ever used: tobacco	logistic	0.0560088	0.0491955	1.05761	0.254914	4850	4323	527	FALSE	FALSE	FALSE	0.0656211	0.0494426	1.06782	0.184437	4796	4274	522	FALSE	FALSE	FALSE
Medical	STD	logistic	-0.0371818	0.032879	0.963501	0.258111	4850	1343	3507	FALSE	FALSE	FALSE	-0.0359939	0.0330574	0.964646	0.276229	4796	1327	3469	FALSE	FALSE	FALSE
Social Phobia	Social phobia	logistic	0.0875057	0.0775151	1.09145	0.258946	4082	179	3903	FALSE	FALSE	FALSE	0.090311	0.079245	1.09451	0.254435	4045	171	3874	FALSE	FALSE	FALSE
Stimulants	Regularly use	logistic	0.0708842	0.0628286	1.07346	0.259229	4835	296	4539	FALSE	FALSE	FALSE	0.0613955	0.0638563	1.06332	0.336319	4781	286	4495	FALSE	FALSE	FALSE
Environment	Lifetime Trauma Assessment	logistic	0.0352483	0.0312643	1.03588	0.259561	4806	3106	1700	FALSE	FALSE	FALSE	0.0294884	0.0314499	1.02993	0.348434	4756	3064	1692	FALSE	FALSE	FALSE
Other drug	Criteria: Unsuccessful effort to decrease use	logistic	-0.0518811	0.0462543	0.949442	0.262011	4835	544	4291	FALSE	FALSE	FALSE	-0.0550111	0.0465726	0.946475	0.237527	4781	537	4244	FALSE	FALSE	FALSE
PTSD	Criteria: Increased arousal	logistic	0.0419683	0.0374637	1.04286	0.262613	4807	927	3880	FALSE	FALSE	FALSE	0.0379363	0.0379425	1.03867	0.31739	4757	905	3852	FALSE	FALSE	FALSE
Marijuana	Craving	logistic	0.0418904	0.037422	1.04278	0.262968	4836	956	3880	FALSE	FALSE	FALSE	0.0360031	0.0376922	1.03666	0.339483	4782	940	3842	FALSE	FALSE	FALSE
Stimulants	Withdrawal symptom: Restlessness	logistic	0.116332	0.104817	1.12337	0.26706	4835	101	4734	FALSE	FALSE	FALSE	NA	NA	NA	NA	4781	99	4682	NA	NA	NA
Other drug	Ever injected	logistic	-0.0593304	0.0538235	0.942395	0.270325	4835	411	4424	FALSE	FALSE	FALSE	-0.0721661	0.0544315	0.930376	0.184901	4781	401	4380	FALSE	FALSE	FALSE
Medical	Hospital: pregnancy	logistic	-0.104608	0.0949403	0.900677	0.270536	4851	136	4715	FALSE	FALSE	FALSE	-0.0882646	0.0950597	0.915519	0.353139	4797	135	4662	FALSE	FALSE	FALSE
Other drug	Age of first use	linear	0.352212	0.318911	NA	0.271144	167	NA	NA	FALSE	FALSE	FALSE	0.282564	0.327186	NA	0.389205	162	NA	NA	FALSE	FALSE	FALSE
Sedatives	Criteria: Continued use despite physical/psychological problems	logistic	0.107075	0.0973461	1.11302	0.271359	4836	113	4723	FALSE	FALSE	FALSE	0.112284	0.097451	1.11883	0.249235	4782	113	4669	FALSE	FALSE	FALSE
Schizophrenia	Criteria: Delusions	logistic	-0.10708	0.0979396	0.898453	0.274249	4819	111	4708	FALSE	FALSE	FALSE	-0.111841	0.101543	0.894187	0.270719	4765	103	4662	FALSE	FALSE	FALSE
Panic Disorder	Symptom: Dizziness	logistic	0.077181	0.0706178	1.08024	0.27442	4807	216	4591	FALSE	FALSE	FALSE	0.0609524	0.0721247	1.06285	0.398056	4757	206	4551	FALSE	FALSE	FALSE
Marijuana	Regularly use	logistic	0.0341044	0.0312581	1.03469	0.275247	4836	2883	1953	FALSE	FALSE	FALSE	0.0346539	0.0314317	1.03526	0.270237	4782	2844	1938	FALSE	FALSE	FALSE
Cocaine	Withdrawal symptom: Craving	logistic	0.033149	0.0305116	1.0337	0.277285	4847	1940	2907	FALSE	FALSE	FALSE	0.0337865	0.0306997	1.03436	0.271094	4793	1909	2884	FALSE	FALSE	FALSE
Medical	Years: Alcohol to intoxication	linear	0.14904	0.137733	NA	0.279268	4797	NA	NA	FALSE	FALSE	FALSE	0.14272	0.13855	NA	0.303018	4745	NA	NA	FALSE	FALSE	FALSE
Alcohol	Withdrawal symptom: Nausea	logistic	0.0475054	0.0439535	1.04865	0.279782	4850	625	4225	FALSE	FALSE	FALSE	0.0446975	0.0444616	1.04571	0.31475	4796	609	4187	FALSE	FALSE	FALSE
Alcohol	Criteria: Tolerance	logistic	0.0323348	0.0300286	1.03286	0.28157	4850	2241	2609	FALSE	FALSE	FALSE	0.0303213	0.0301977	1.03079	0.315332	4796	2207	2589	FALSE	FALSE	FALSE
Agoraphobia	Ever agoraphobic	logistic	0.0438635	0.0408904	1.04484	0.283402	4808	745	4063	FALSE	FALSE	FALSE	0.0327751	0.0412739	1.03332	0.427144	4758	729	4029	FALSE	FALSE	FALSE
Conduct Disorder	Criteria: Bullies/threatens others	logistic	-0.0548731	0.0511693	0.946605	0.283548	4833	448	4385	FALSE	FALSE	FALSE	-0.0583856	0.0518036	0.943286	0.259718	4781	436	4345	FALSE	FALSE	FALSE
Alcohol	Symptom of use: Clouded thinking	logistic	0.0360356	0.0336285	1.03669	0.283909	4850	1250	3600	FALSE	FALSE	FALSE	0.0305982	0.0338951	1.03107	0.366667	4796	1225	3571	FALSE	FALSE	FALSE
Marijuana	Withdrawal symptom: Paranoia	logistic	0.0949636	0.0887635	1.09962	0.284687	4836	140	4696	FALSE	FALSE	FALSE	0.0927886	0.0896228	1.09723	0.300518	4782	137	4645	FALSE	FALSE	FALSE
Panic Disorder	Panic disorder	logistic	0.0940699	0.0880438	1.09864	0.28532	4660	134	4526	FALSE	FALSE	FALSE	0.0716993	0.090411	1.07433	0.427756	4616	126	4490	FALSE	FALSE	FALSE
Other drug	Sought treatment	logistic	-0.0423929	0.0396961	0.958493	0.28555	3232	914	2318	FALSE	FALSE	FALSE	-0.0411199	0.040005	0.959714	0.304012	3191	898	2293	FALSE	FALSE	FALSE
Cocaine	Withdrawal symptom: Sum	linear	0.0492766	0.0464651	NA	0.288966	4851	NA	NA	FALSE	FALSE	FALSE	0.0432259	0.0465906	NA	0.353568	4797	NA	NA	FALSE	FALSE	FALSE
Other drug	Withdrawal symptom: Sum	linear	-0.0559067	0.0527628	NA	0.289387	4851	NA	NA	FALSE	FALSE	FALSE	-0.0625833	0.0528516	NA	0.236419	4797	NA	NA	FALSE	FALSE	FALSE
Gambling	Criteria: Gamble to escape from problems	logistic	0.0669515	0.0633506	1.06924	0.290584	4809	280	4529	FALSE	FALSE	FALSE	0.076274	0.0637393	1.07926	0.231441	4758	277	4481	FALSE	FALSE	FALSE
Medical	Stroke	logistic	0.107734	0.102269	1.11375	0.292138	4850	107	4743	FALSE	FALSE	FALSE	0.0950885	0.103151	1.09976	0.356613	4796	105	4691	FALSE	FALSE	FALSE
Other drug	Criteria: Withdrawal	logistic	-0.0536133	0.051246	0.947799	0.295471	4835	431	4404	FALSE	FALSE	FALSE	-0.0574861	0.0518646	0.944135	0.267695	4781	422	4359	FALSE	FALSE	FALSE
Demographics	Separated	logistic	0.0608776	0.0584129	1.06277	0.297322	4851	329	4522	FALSE	FALSE	FALSE	0.0563037	0.0587606	1.05792	0.337968	4797	324	4473	FALSE	FALSE	FALSE
Gambling	Criteria: Lies	logistic	0.0535698	0.0516022	1.05503	0.299209	4809	449	4360	FALSE	FALSE	FALSE	0.0494955	0.0520033	1.05074	0.34121	4758	443	4315	FALSE	FALSE	FALSE
Stimulants	Age at diagnosis	linear	0.510597	0.490776	NA	0.300201	137	NA	NA	FALSE	FALSE	FALSE	0.500864	0.495324	NA	0.313963	135	NA	NA	FALSE	FALSE	FALSE
Opiate	Symptom of use: Paranoia	logistic	0.0698063	0.0676582	1.0723	0.302189	4844	229	4615	FALSE	FALSE	FALSE	0.0789227	0.0681033	1.08212	0.24651	4790	226	4564	FALSE	FALSE	FALSE
Marijuana	Criteria: Used more than intended	logistic	0.0342801	0.033467	1.03487	0.305696	4836	1350	3486	FALSE	FALSE	FALSE	0.0286913	0.0336889	1.02911	0.394406	4782	1329	3453	FALSE	FALSE	FALSE
Sedatives	Age of first use	linear	0.216691	0.213385	NA	0.31025	661	NA	NA	FALSE	FALSE	FALSE	0.208491	0.21672	NA	0.336403	648	NA	NA	FALSE	FALSE	FALSE
Depression	Major Depressive Disorder	logistic	0.0487537	0.0484582	1.04996	0.314368	4802	503	4299	FALSE	FALSE	FALSE	NA	NA	NA	NA	4797	500	4297	NA	NA	NA
Other drug	Withdrawal symptom: Oversleeping	logistic	-0.0663398	0.0660973	0.935813	0.315538	4835	250	4585	FALSE	FALSE	FALSE	-0.0626427	0.0667783	0.939279	0.348209	4781	245	4536	FALSE	FALSE	FALSE
Medical	Years: Amphtamines	linear	0.0171884	0.0171518	NA	0.316328	4848	NA	NA	FALSE	FALSE	FALSE	0.0120496	0.0168119	NA	0.473575	4794	NA	NA	FALSE	FALSE	FALSE
Medical	Brain injury/concussion	logistic	-0.0517514	0.0518368	0.949565	0.318108	4850	425	4425	FALSE	FALSE	FALSE	-0.0523712	0.0522975	0.948977	0.316629	4796	417	4379	FALSE	FALSE	FALSE
Alcohol	Reaction: Headache	logistic	-0.05135	0.0517648	0.949946	0.321203	4850	439	4411	FALSE	FALSE	FALSE	-0.0518819	0.0522093	0.949441	0.320355	4796	431	4365	FALSE	FALSE	FALSE
Alcohol	Criteria: Withdrawal	logistic	0.0313758	0.0316361	1.03187	0.321309	4850	1557	3293	FALSE	FALSE	FALSE	0.0253033	0.0319047	1.02563	0.427724	4796	1520	3276	FALSE	FALSE	FALSE
Other drug	Criteria: Reduction in other activties	logistic	-0.0508591	0.0513286	0.950413	0.321757	4835	429	4406	FALSE	FALSE	FALSE	-0.0455869	0.0516867	0.955437	0.377784	4781	424	4357	FALSE	FALSE	FALSE
Cocaine	Withdrawal symptom: Restlessness	logistic	0.0303122	0.0306256	1.03078	0.322288	4847	1874	2973	FALSE	FALSE	FALSE	0.0268769	0.0308144	1.02724	0.383089	4793	1840	2953	FALSE	FALSE	FALSE
Sedatives	Abuse criteria: Use in hazardous situations	logistic	0.0950028	0.0962496	1.09966	0.32362	4836	113	4723	FALSE	FALSE	FALSE	0.101619	0.0970961	1.10696	0.295294	4782	111	4671	FALSE	FALSE	FALSE
Cocaine	DSM-5 criterion count	linear	0.0651492	0.0660905	NA	0.324301	4851	NA	NA	FALSE	FALSE	FALSE	0.0627623	0.0664323	NA	0.344831	4797	NA	NA	FALSE	FALSE	FALSE
Cocaine	Criteria: Unsuccessful effort to decrease use	logistic	0.0312133	0.031676	1.03171	0.324432	4847	2975	1872	FALSE	FALSE	FALSE	0.029128	0.0318322	1.02956	0.360165	4793	2936	1857	FALSE	FALSE	FALSE
Medical	Ever used: Anxiolytics	logistic	0.0749118	0.076923	1.07779	0.330129	4851	179	4672	FALSE	FALSE	FALSE	0.0740823	0.0784462	1.0769	0.34498	4797	171	4626	FALSE	FALSE	FALSE
Gambling	Criteria: Jeopardized relationships	logistic	0.0609506	0.0628902	1.06285	0.332466	4809	295	4514	FALSE	FALSE	FALSE	0.0616862	0.0630911	1.06363	0.328207	4758	293	4465	FALSE	FALSE	FALSE
Panic Disorder	Frequent episodes	logistic	0.0863341	0.0891108	1.09017	0.332625	4807	128	4679	FALSE	FALSE	FALSE	0.0760661	0.0911699	1.07903	0.404093	4757	121	4636	FALSE	FALSE	FALSE
Agoraphobia	Cause substance use	logistic	0.0812839	0.0839209	1.08468	0.332756	4213	150	4063	FALSE	FALSE	FALSE	0.066847	0.0855423	1.06913	0.434538	4173	144	4029	FALSE	FALSE	FALSE
Tobacco	Fagerstr√∂m Test for Nicotine Dependence	linear	0.0364906	0.0379626	NA	0.336486	4851	NA	NA	FALSE	FALSE	FALSE	0.0427632	0.0380639	NA	0.261299	4797	NA	NA	FALSE	FALSE	FALSE
OCD	Criteria: Interference	logistic	0.0820108	0.0858686	1.08547	0.339541	4808	144	4664	FALSE	FALSE	FALSE	0.0736645	0.0881806	1.07645	0.403502	4758	135	4623	FALSE	FALSE	FALSE
Tobacco	Four withdrawal symptoms occurred together	logistic	-0.0301609	0.0316639	0.970289	0.340827	4850	1546	3304	FALSE	FALSE	FALSE	-0.0305325	0.0318639	0.969929	0.337955	4796	1523	3273	FALSE	FALSE	FALSE
Marijuana	Criteria: Withdrawal	logistic	0.0356944	0.0377405	1.03634	0.344258	4836	945	3891	FALSE	FALSE	FALSE	0.0294584	0.0379877	1.0299	0.438062	4782	931	3851	FALSE	FALSE	FALSE
Gambling	Criteria: Preoccupation	logistic	-0.0337261	0.0357659	0.966836	0.345697	4811	1124	3687	FALSE	FALSE	FALSE	-0.0342656	0.035964	0.966315	0.340704	4760	1113	3647	FALSE	FALSE	FALSE
Tobacco	Withdrawal symptom: Difficulty concentrating	logistic	-0.0315602	0.0334917	0.968933	0.346024	4850	1265	3585	FALSE	FALSE	FALSE	-0.0336771	0.0337093	0.966884	0.317773	4796	1246	3550	FALSE	FALSE	FALSE
Medical	Years: Heroin	linear	0.0801011	0.0850022	NA	0.346065	4832	NA	NA	FALSE	FALSE	FALSE	0.0956582	0.0857518	NA	0.264682	4778	NA	NA	FALSE	FALSE	FALSE
Medical	Years: Cocaine	linear	0.112367	0.119323	NA	0.346391	4804	NA	NA	FALSE	FALSE	FALSE	0.130013	0.119886	NA	0.27821	4753	NA	NA	FALSE	FALSE	FALSE
Alcohol	Withdrawal symptom: Increased heart rate	logistic	0.0358855	0.0381847	1.03654	0.347326	4850	881	3969	FALSE	FALSE	FALSE	0.0315223	0.0385685	1.03202	0.413754	4796	860	3936	FALSE	FALSE	FALSE
Gambling	Criteria: Chase losses	logistic	-0.039449	0.0420194	0.961319	0.347819	4809	734	4075	FALSE	FALSE	FALSE	-0.0341599	0.0422125	0.966417	0.418378	4758	728	4030	FALSE	FALSE	FALSE
Alcohol	Withdrawal symptom: Insomnia	logistic	-0.0350161	0.0373752	0.96559	0.348819	4850	933	3917	FALSE	FALSE	FALSE	-0.0385264	0.0377887	0.962206	0.307956	4796	909	3887	FALSE	FALSE	FALSE
Other drug	Abuse criteria: Continued use despite social/interpersonal problems	logistic	-0.0469397	0.0504667	0.954145	0.352313	4836	445	4391	FALSE	FALSE	FALSE	-0.0464586	0.0508712	0.954604	0.361105	4782	439	4343	FALSE	FALSE	FALSE
Anti-Social Personality Disorder	Criteria: Deceitful	logistic	-0.0312928	0.0338394	0.969192	0.355098	4833	1271	3562	FALSE	FALSE	FALSE	-0.0327067	0.0340838	0.967822	0.337258	4781	1250	3531	FALSE	FALSE	FALSE
Stimulants	Age of frequent use	linear	0.217932	0.237436	NA	0.359379	336	NA	NA	FALSE	FALSE	FALSE	0.275574	0.241207	NA	0.254133	326	NA	NA	FALSE	FALSE	FALSE
Schizophrenia	Age at diagnosis	linear	-0.74951	0.819071	NA	0.361179	229	NA	NA	FALSE	FALSE	FALSE	-0.472973	0.868007	NA	0.586445	211	NA	NA	FALSE	FALSE	FALSE
Mania	Length of episode	linear	7.81132	8.55453	NA	0.361801	368	NA	NA	FALSE	FALSE	FALSE	6.58457	9.23072	NA	0.476182	322	NA	NA	FALSE	FALSE	FALSE
Cocaine	Age of regularly use	linear	0.084839	0.0930743	NA	0.3621	2805	NA	NA	FALSE	FALSE	FALSE	0.0705499	0.0940062	NA	0.453029	2766	NA	NA	FALSE	FALSE	FALSE
Alcohol	Symptom of use: Vomit blood	logistic	0.0658824	0.0725962	1.0681	0.364133	4850	206	4644	FALSE	FALSE	FALSE	0.0480885	0.0734687	1.04926	0.512762	4796	201	4595	FALSE	FALSE	FALSE
PTSD	Criteria: Exposure to traumatic event	logistic	0.026646	0.0296039	1.027	0.368076	4807	2474	2333	FALSE	FALSE	FALSE	0.0222774	0.0298208	1.02253	0.455039	4757	2436	2321	FALSE	FALSE	FALSE
Other drug	Number of times used	linear	1.14026	1.26671	NA	0.36835	686	NA	NA	FALSE	FALSE	FALSE	1.27079	1.2776	NA	0.320263	674	NA	NA	FALSE	FALSE	FALSE
Medical	Epilepsy/seizure	logistic	-0.061146	0.0685862	0.940686	0.37265	4850	231	4619	FALSE	FALSE	FALSE	-0.0695822	0.070146	0.932784	0.321216	4796	221	4575	FALSE	FALSE	FALSE
Demographics	Education	linear	-0.0109758	0.0124023	NA	0.37621	4848	NA	NA	FALSE	FALSE	FALSE	-0.010856	0.0124487	NA	0.383222	4794	NA	NA	FALSE	FALSE	FALSE
Tobacco	Withdrawal symptom: Increased appetite	logistic	0.0265908	0.0300758	1.02695	0.376628	4850	2098	2752	FALSE	FALSE	FALSE	0.0285692	0.0302278	1.02898	0.344593	4796	2079	2717	FALSE	FALSE	FALSE
Cocaine	Craving	logistic	0.0266527	0.0301797	1.02701	0.377164	4847	2179	2668	FALSE	FALSE	FALSE	0.0267526	0.0303531	1.02711	0.378112	4793	2149	2644	FALSE	FALSE	FALSE
Alcohol	Withdrawal symptom: Restlessness	logistic	0.0302649	0.0343298	1.03073	0.377997	4850	1177	3673	FALSE	FALSE	FALSE	0.0223376	0.0346763	1.02259	0.519461	4796	1147	3649	FALSE	FALSE	FALSE
Alcohol	Symptom of use: Auditory hallucination	logistic	0.052569	0.0599512	1.05398	0.380561	4850	309	4541	FALSE	FALSE	FALSE	0.0438771	0.0608511	1.04485	0.470875	4796	299	4497	FALSE	FALSE	FALSE
Alcohol	Symptom of use: Visual hallucination	logistic	0.0527908	0.0602998	1.05421	0.381317	4850	306	4544	FALSE	FALSE	FALSE	0.052421	0.0611769	1.05382	0.391514	4796	296	4500	FALSE	FALSE	FALSE
Cocaine	Frequent use	logistic	0.0273574	0.0313171	1.02774	0.382358	4847	2824	2023	FALSE	FALSE	FALSE	0.0238555	0.031491	1.02414	0.44873	4793	2788	2005	FALSE	FALSE	FALSE
Agoraphobia	Agoraphobia	logistic	-0.0830812	0.0956535	0.920276	0.385086	4724	118	4606	FALSE	FALSE	FALSE	-0.115742	0.0969303	0.890705	0.232448	4676	115	4561	FALSE	FALSE	FALSE
Other drug	Criteria: Time spent obtaining/using	logistic	-0.0439696	0.0510166	0.956983	0.38876	4835	436	4399	FALSE	FALSE	FALSE	-0.0445718	0.0514113	0.956407	0.385962	4781	430	4351	FALSE	FALSE	FALSE
PTSD	Sought treatment	logistic	0.0469614	0.0548437	1.04808	0.391845	4807	378	4429	FALSE	FALSE	FALSE	0.0378376	0.0556773	1.03856	0.496766	4757	367	4390	FALSE	FALSE	FALSE
Other drug	Criteria: Continued use despite physical/psychological problems	logistic	-0.0431298	0.0504789	0.957787	0.392877	4835	446	4389	FALSE	FALSE	FALSE	-0.0454858	0.0510151	0.955533	0.372599	4781	437	4344	FALSE	FALSE	FALSE
Opiate	Age of first use	linear	0.117183	0.138093	NA	0.396245	1586	NA	NA	FALSE	FALSE	FALSE	0.121547	0.13847	NA	0.380196	1566	NA	NA	FALSE	FALSE	FALSE
Panic Disorder	Symptom: Trembling	logistic	-0.0600996	0.0709414	0.941671	0.396899	4807	217	4590	FALSE	FALSE	FALSE	-0.0750888	0.0725088	0.927661	0.300397	4757	207	4550	FALSE	FALSE	FALSE
Opiate	Withdrawal symptom: Yawning	logistic	0.0415696	0.0494002	1.04245	0.400075	4844	464	4380	FALSE	FALSE	FALSE	0.0443649	0.049749	1.04536	0.372514	4790	458	4332	FALSE	FALSE	FALSE
Conduct Disorder	Age at diagnosis	linear	0.141272	0.168704	NA	0.402546	1155	NA	NA	FALSE	FALSE	FALSE	0.13357	0.170967	NA	0.434814	1133	NA	NA	FALSE	FALSE	FALSE
Alcohol	DSM-5 criterion count	linear	0.0485771	0.0581403	NA	0.403469	4851	NA	NA	FALSE	FALSE	FALSE	0.0391959	0.0583403	NA	0.501713	4797	NA	NA	FALSE	FALSE	FALSE
Other drug	Ever used: Other drugs	logistic	-0.0443255	0.0534026	0.956643	0.406525	4835	420	4415	FALSE	FALSE	FALSE	-0.0564512	0.0539915	0.945113	0.295766	4781	410	4371	FALSE	FALSE	FALSE
Alcohol	Symptom of use: Feet numbness	logistic	-0.0557469	0.0672752	0.945779	0.407308	4850	245	4605	FALSE	FALSE	FALSE	-0.0676612	0.0681497	0.934577	0.320792	4796	239	4557	FALSE	FALSE	FALSE
Opiate	Abuse criteria: Use in hazardous situations	logistic	-0.037642	0.0454415	0.963058	0.407465	4844	580	4264	FALSE	FALSE	FALSE	-0.0370302	0.0457684	0.963647	0.41847	4790	571	4219	FALSE	FALSE	FALSE
ADHD	Criteria: Hyperactivity-impulsivity	linear	0.0284248	0.0343169	NA	0.407539	4851	NA	NA	FALSE	FALSE	FALSE	0.0256247	0.0343051	NA	0.455121	4797	NA	NA	FALSE	FALSE	FALSE
Cocaine	Ever used: Cocaine	logistic	0.0283158	0.0342836	1.02872	0.408843	4847	3359	1488	FALSE	FALSE	FALSE	0.0288613	0.0344492	1.02928	0.402147	4793	3316	1477	FALSE	FALSE	FALSE
Other drug	Withdrawal symptom: Sleepy	logistic	-0.0452857	0.055406	0.955724	0.413732	4835	358	4477	FALSE	FALSE	FALSE	-0.0566765	0.0561678	0.9449	0.312947	4781	349	4432	FALSE	FALSE	FALSE
Anti-Social Personality Disorder	Criteria: Assumed an alias	logistic	-0.0479369	0.0586959	0.953194	0.4141	4833	327	4506	FALSE	FALSE	FALSE	-0.0524258	0.0589377	0.948925	0.373728	4781	325	4456	FALSE	FALSE	FALSE
Demographics	Military service	logistic	0.0415726	0.0514776	1.04245	0.419329	4851	484	4367	FALSE	FALSE	FALSE	0.0436001	0.0517427	1.04456	0.399434	4797	477	4320	FALSE	FALSE	FALSE
Medical	Health rating	linear	0.0127154	0.0157752	NA	0.420262	4850	NA	NA	FALSE	FALSE	FALSE	0.00937239	0.015862	NA	0.554635	4796	NA	NA	FALSE	FALSE	FALSE
Opiate	Withdrawal symptom: Craving	logistic	0.0327886	0.0407522	1.03333	0.421059	4844	743	4101	FALSE	FALSE	FALSE	0.0322445	0.041004	1.03277	0.431648	4790	734	4056	FALSE	FALSE	FALSE
ADHD	Criteria: Significant impairment	logistic	0.0784805	0.0976751	1.08164	0.421695	4811	108	4703	FALSE	FALSE	FALSE	0.0716631	0.0993969	1.07429	0.470922	4761	104	4657	FALSE	FALSE	FALSE
Tobacco	Criteria: Used more than intended	logistic	0.0239558	0.0298503	1.02425	0.422247	4850	2640	2210	FALSE	FALSE	FALSE	0.027753	0.0300136	1.02814	0.355133	4796	2606	2190	FALSE	FALSE	FALSE
Alcohol	Alcohol Abuse	logistic	0.0248542	0.0310622	1.02517	0.423627	4850	2932	1918	FALSE	FALSE	FALSE	0.0214054	0.0311911	1.02164	0.492546	4796	2892	1904	FALSE	FALSE	FALSE
Sedatives	Age at diagnosis	linear	0.6183	0.771062	NA	0.424367	123	NA	NA	FALSE	FALSE	FALSE	0.619776	0.773628	NA	0.424816	123	NA	NA	FALSE	FALSE	FALSE
Other drug	Two withdrawal symptoms occurred together	logistic	-0.0411487	0.0515635	0.959686	0.424859	4835	425	4410	FALSE	FALSE	FALSE	-0.0449382	0.0521885	0.956057	0.389198	4781	416	4365	FALSE	FALSE	FALSE
Marijuana	Withdrawal symptom: Craving	logistic	0.0308057	0.0386747	1.03129	0.425722	4836	886	3950	FALSE	FALSE	FALSE	0.0234382	0.0389362	1.02372	0.547198	4782	873	3909	FALSE	FALSE	FALSE
Tobacco	Age at diagnosis	linear	0.131324	0.166167	NA	0.429425	2409	NA	NA	FALSE	FALSE	FALSE	0.11675	0.167402	NA	0.485609	2375	NA	NA	FALSE	FALSE	FALSE
Other drug	Age at diagnosis	linear	-0.213362	0.269835	NA	0.429506	488	NA	NA	FALSE	FALSE	FALSE	-0.213115	0.272876	NA	0.435202	480	NA	NA	FALSE	FALSE	FALSE
Cocaine	Criteria: Time spent obtaining/using	logistic	0.0239582	0.0305312	1.02425	0.432623	4847	2604	2243	FALSE	FALSE	FALSE	0.0241599	0.0306983	1.02445	0.431276	4793	2569	2224	FALSE	FALSE	FALSE
Marijuana	Abuse criteria: Failure to fulfill obligations	logistic	0.0321434	0.0411922	1.03267	0.435198	4836	740	4096	FALSE	FALSE	FALSE	0.0341072	0.0414193	1.0347	0.410246	4782	732	4050	FALSE	FALSE	FALSE
Gambling	Criteria: Increased money to achieve desired excitement	logistic	0.0342504	0.0441117	1.03484	0.437485	4809	648	4161	FALSE	FALSE	FALSE	0.0313528	0.0444529	1.03185	0.48062	4758	639	4119	FALSE	FALSE	FALSE
Depression	Number of episodes	linear	-0.155693	0.200724	NA	0.438029	2455	NA	NA	FALSE	FALSE	FALSE	-0.127976	0.19966	NA	0.521604	2408	NA	NA	FALSE	FALSE	FALSE
Agoraphobia	Criterion count	linear	0.0168355	0.0218516	NA	0.441072	4808	NA	NA	FALSE	FALSE	FALSE	0.0106677	0.0218147	NA	0.624855	4758	NA	NA	FALSE	FALSE	FALSE
Depression	Length of severe episode	linear	2.2706	2.95315	NA	0.442041	2493	NA	NA	FALSE	FALSE	FALSE	0.3992	2.92881	NA	0.891594	2443	NA	NA	FALSE	FALSE	FALSE
Anti-Social Personality Disorder	Criteria: Enjoyment from deceit	logistic	0.0446404	0.0580891	1.04565	0.442201	4830	329	4501	FALSE	FALSE	FALSE	0.0436832	0.0586321	1.04465	0.456247	4778	322	4456	FALSE	FALSE	FALSE
Sedatives	DSM-5 criterion count	linear	0.0146332	0.0190412	NA	0.442225	4851	NA	NA	FALSE	FALSE	FALSE	0.0155866	0.0192384	NA	0.417875	4797	NA	NA	FALSE	FALSE	FALSE
Marijuana	Withdrawal symptom: Change in appetite	logistic	0.0281582	0.0367114	1.02856	0.443073	4836	1008	3828	FALSE	FALSE	FALSE	0.0198411	0.037014	1.02004	0.59193	4782	988	3794	FALSE	FALSE	FALSE
Panic Disorder	Age at diagnosis	linear	1.08288	1.41311	NA	0.444221	262	NA	NA	FALSE	FALSE	FALSE	1.20257	1.41714	NA	0.396972	250	NA	NA	FALSE	FALSE	FALSE
Panic Disorder	Criterion count	linear	0.00440874	0.00582393	NA	0.449084	4807	NA	NA	FALSE	FALSE	FALSE	0.00296536	0.00573349	NA	0.605042	4757	NA	NA	FALSE	FALSE	FALSE
Stimulants	Stimulants use disorder (DSM-5)	logistic	0.0549357	0.0726564	1.05647	0.449588	4796	213	4583	FALSE	FALSE	FALSE	0.0456644	0.073371	1.04672	0.533695	4744	208	4536	FALSE	FALSE	FALSE
Sedatives	Criteria: Reduction in other activties	logistic	0.0714832	0.0945702	1.0741	0.449724	4836	118	4718	FALSE	FALSE	FALSE	0.0757453	0.0946216	1.07869	0.423417	4782	118	4664	FALSE	FALSE	FALSE
PTSD	Post Traumatic Stress Disorder	logistic	0.0349151	0.0463312	1.03553	0.451091	2906	627	2279	FALSE	FALSE	FALSE	0.0305251	0.0471579	1.031	0.517441	2871	608	2263	FALSE	FALSE	FALSE
Tobacco	Age of first use	linear	0.0696807	0.0928424	NA	0.452979	4323	NA	NA	FALSE	FALSE	FALSE	0.0634612	0.0934453	NA	0.497095	4274	NA	NA	FALSE	FALSE	FALSE
Demographics	BMI	linear	0.066941	0.089684	NA	0.455456	4781	NA	NA	FALSE	FALSE	FALSE	0.0564764	0.090202	NA	0.531273	4729	NA	NA	FALSE	FALSE	FALSE
Schizophrenia	Criteria: Duration	logistic	-0.0535566	0.0718202	0.947852	0.455847	4819	209	4610	FALSE	FALSE	FALSE	-0.0690032	0.0748026	0.933324	0.356283	4765	192	4573	FALSE	FALSE	FALSE
Medical	Years: Barbituates	linear	-0.00565985	0.00761105	NA	0.457133	4850	NA	NA	FALSE	FALSE	FALSE	-0.00499653	0.00764339	NA	0.513333	4796	NA	NA	FALSE	FALSE	FALSE
Stimulants	Stimulant Abuse	logistic	0.0600887	0.0809376	1.06193	0.457841	4836	169	4667	FALSE	FALSE	FALSE	0.053098	0.0818111	1.05453	0.516318	4782	165	4617	FALSE	FALSE	FALSE
Alcohol	Reaction: Heart palpitations	logistic	-0.0593821	0.081029	0.942347	0.46365	4850	168	4682	FALSE	FALSE	FALSE	-0.0498775	0.0821644	0.951346	0.543821	4796	163	4633	FALSE	FALSE	FALSE
Other drug	Withdrawal symptom: Nausea	logistic	-0.0513718	0.0702485	0.949925	0.464604	4835	216	4619	FALSE	FALSE	FALSE	-0.0617386	0.0711708	0.940129	0.385684	4781	211	4570	FALSE	FALSE	FALSE
Tobacco	Symptom of use: Health problems	logistic	-0.0266386	0.036448	0.973713	0.464862	4850	1009	3841	FALSE	FALSE	FALSE	-0.0305278	0.0367002	0.969933	0.405513	4796	993	3803	FALSE	FALSE	FALSE
Cocaine	Withdrawal symptom: Insomnia	logistic	0.0229911	0.0317833	1.02326	0.469454	4847	1553	3294	FALSE	FALSE	FALSE	0.0202337	0.0320056	1.02044	0.527261	4793	1523	3270	FALSE	FALSE	FALSE
Marijuana	Withdrawal symptom: Anxiety	logistic	0.0328189	0.0455407	1.03336	0.471125	4836	578	4258	FALSE	FALSE	FALSE	0.0247383	0.0459188	1.02505	0.590067	4782	567	4215	FALSE	FALSE	FALSE
Panic Disorder	Criteria: Concern about panic attacks	logistic	0.0477821	0.0664145	1.04894	0.471862	4807	246	4561	FALSE	FALSE	FALSE	0.0309831	0.0679768	1.03147	0.648541	4757	233	4524	FALSE	FALSE	FALSE
Sedatives	Withdrawal symptom: Sleepy	logistic	-0.0728629	0.101405	0.929728	0.472428	4836	101	4735	FALSE	FALSE	FALSE	-0.0678054	0.101439	0.934442	0.503858	4782	101	4681	FALSE	FALSE	FALSE
Tobacco	Criteria: Unsuccessful effort to decrease use	logistic	0.0224672	0.0313553	1.02272	0.473661	4850	3086	1764	FALSE	FALSE	FALSE	0.0254975	0.0315141	1.02583	0.418469	4796	3048	1748	FALSE	FALSE	FALSE
Anti-Social Personality Disorder	Criteria: Breaking/entering	logistic	0.0484461	0.0676166	1.04964	0.473694	4832	235	4597	FALSE	FALSE	FALSE	0.0368971	0.0683778	1.03759	0.589469	4780	229	4551	FALSE	FALSE	FALSE
OCD	Compulsion criterion count	linear	0.00482757	0.00674674	NA	0.47431	4808	NA	NA	FALSE	FALSE	FALSE	0.00396855	0.00661286	NA	0.548451	4758	NA	NA	FALSE	FALSE	FALSE
Cocaine	Abuse criteria: Continued use despite social/interpersonal problems	logistic	0.0217184	0.0306963	1.02196	0.47924	4847	2637	2210	FALSE	FALSE	FALSE	0.0221737	0.0308561	1.02242	0.472376	4793	2598	2195	FALSE	FALSE	FALSE
Other drug	Withdrawal symptom: Intefere with functioining	logistic	-0.0391538	0.0554557	0.961603	0.480165	4835	361	4474	FALSE	FALSE	FALSE	-0.0436639	0.056149	0.957276	0.436779	4781	353	4428	FALSE	FALSE	FALSE
Panic Disorder	Criteria: Panic attacks	logistic	0.0508215	0.0721855	1.05214	0.481407	4807	206	4601	FALSE	FALSE	FALSE	0.0387256	0.0737673	1.03949	0.599605	4757	196	4561	FALSE	FALSE	FALSE
Opiate	Age at diagnosis	linear	0.175223	0.251813	NA	0.486709	894	NA	NA	FALSE	FALSE	FALSE	0.208752	0.252917	NA	0.409385	885	NA	NA	FALSE	FALSE	FALSE
Tobacco	Withdrawal symptom: Decreased heart rate	logistic	-0.03545	0.0510024	0.965171	0.487014	4850	442	4408	FALSE	FALSE	FALSE	-0.0376101	0.0513947	0.963088	0.464297	4796	435	4361	FALSE	FALSE	FALSE
Cocaine	Age at desire	linear	-0.101572	0.147112	NA	0.489995	2096	NA	NA	FALSE	FALSE	FALSE	-0.107715	0.148596	NA	0.468606	2068	NA	NA	FALSE	FALSE	FALSE
Stimulants	Criteria: Time spent obtaining/using	logistic	0.0678306	0.0989425	1.07018	0.492993	4835	113	4722	FALSE	FALSE	FALSE	0.0680378	0.0989219	1.07041	0.491583	4781	113	4668	FALSE	FALSE	FALSE
Other drug	Age of first use	linear	-0.149384	0.217956	NA	0.493374	596	NA	NA	FALSE	FALSE	FALSE	-0.14141	0.218625	NA	0.51801	587	NA	NA	FALSE	FALSE	FALSE
Other drug	Abuse criteria: Use in hazardous situations	logistic	-0.036644	0.0536666	0.964019	0.494728	4836	392	4444	FALSE	FALSE	FALSE	-0.0437157	0.0541445	0.957226	0.419442	4782	385	4397	FALSE	FALSE	FALSE
Gambling	Frequency of gambling	linear	-0.0143366	0.0210867	NA	0.496615	3804	NA	NA	FALSE	FALSE	FALSE	-0.0141213	0.0211476	NA	0.504333	3770	NA	NA	FALSE	FALSE	FALSE
Sedatives	Withdrawal symptom: Sum	linear	0.0127967	0.0188395	NA	0.497014	4851	NA	NA	FALSE	FALSE	FALSE	0.0137105	0.0190375	NA	0.471446	4797	NA	NA	FALSE	FALSE	FALSE
ADHD	Attention Deficit Hyperactivity Disorder	logistic	0.0678846	0.100643	1.07024	0.499988	4024	103	3921	FALSE	FALSE	FALSE	NA	NA	NA	NA	3987	99	3888	NA	NA	NA
Gambling	Criteria: Irritability	logistic	-0.0422227	0.0627804	0.958656	0.501236	4809	289	4520	FALSE	FALSE	FALSE	-0.039257	0.0633754	0.961504	0.53563	4758	284	4474	FALSE	FALSE	FALSE
Opiate	Number of times used	linear	66.6934	99.3238	NA	0.502037	1317	NA	NA	FALSE	FALSE	FALSE	78.4478	100	NA	0.432905	1302	NA	NA	FALSE	FALSE	FALSE
Other drug	Withdrawal symptom: Fever	logistic	-0.0552626	0.082481	0.946237	0.502855	4835	155	4680	FALSE	FALSE	FALSE	-0.0507391	0.0833924	0.950527	0.542897	4781	152	4629	FALSE	FALSE	FALSE
Tobacco	Withdrawal symptom: Restlessness	logistic	-0.0204021	0.0306516	0.979805	0.50566	4850	1816	3034	FALSE	FALSE	FALSE	-0.0180816	0.0308274	0.982081	0.55751	4796	1789	3007	FALSE	FALSE	FALSE
Anxiety	Symptom: Sum of physical reactions	linear	0.0145405	0.0218927	NA	0.506614	4808	NA	NA	FALSE	FALSE	FALSE	0.0100922	0.0214115	NA	0.637416	4758	NA	NA	FALSE	FALSE	FALSE
OCD	Criteria: Recognize compulsions are excessive	logistic	0.0606348	0.0914926	1.06251	0.507504	4808	124	4684	FALSE	FALSE	FALSE	0.0548972	0.0935759	1.05643	0.557432	4758	118	4640	FALSE	FALSE	FALSE
Demographics	Employed	logistic	-0.0244706	0.0372332	0.975826	0.511036	3201	1801	1400	FALSE	FALSE	FALSE	-0.0263968	0.0373535	0.973949	0.479769	3174	1785	1389	FALSE	FALSE	FALSE
Cocaine	Withdrawal symptom: Increased appetite	logistic	-0.0199105	0.0307585	0.980286	0.517428	4847	1807	3040	FALSE	FALSE	FALSE	-0.0229984	0.0309624	0.977264	0.457612	4793	1781	3012	FALSE	FALSE	FALSE
Cocaine	Age of first use	linear	0.0545561	0.0856239	NA	0.524067	3172	NA	NA	FALSE	FALSE	FALSE	0.039716	0.0864164	NA	0.645844	3130	NA	NA	FALSE	FALSE	FALSE
Mania	Frequency of rapid cycling	linear	0.0388351	0.0614842	NA	0.528485	183	NA	NA	FALSE	FALSE	FALSE	0.0499859	0.0656376	NA	0.447622	154	NA	NA	FALSE	FALSE	FALSE
Other drug	Number of times used	linear	1.86005	2.95076	NA	0.529424	163	NA	NA	FALSE	FALSE	FALSE	1.95421	3.01864	NA	0.518424	158	NA	NA	FALSE	FALSE	FALSE
Sedatives	Sedatives use disorder (DSM-5)	logistic	0.0466627	0.0749624	1.04777	0.533625	4800	191	4609	FALSE	FALSE	FALSE	0.0479574	0.0752326	1.04913	0.523828	4748	190	4558	FALSE	FALSE	FALSE
Anti-Social Personality Disorder	Criteria: Deceitfulness	logistic	0.0191539	0.030778	1.01934	0.533729	4833	1915	2918	FALSE	FALSE	FALSE	0.0188499	0.0309542	1.01903	0.542551	4781	1889	2892	FALSE	FALSE	FALSE
Other drug	Withdrawal symptom: Insomnia	logistic	-0.0355719	0.0573463	0.965053	0.53506	4835	331	4504	FALSE	FALSE	FALSE	-0.0463263	0.0581356	0.95473	0.425529	4781	322	4459	FALSE	FALSE	FALSE
Anti-Social Personality Disorder	Criterion count	logistic	0.0190178	0.0307341	1.0192	0.536058	4833	2058	2775	FALSE	FALSE	FALSE	0.0180961	0.0309069	1.01826	0.558209	4781	2027	2754	FALSE	FALSE	FALSE
Cocaine	Regularly use	logistic	0.0197909	0.0324512	1.01999	0.541952	4847	3092	1755	FALSE	FALSE	FALSE	0.0185232	0.0326063	1.0187	0.569977	4793	3050	1743	FALSE	FALSE	FALSE
Tobacco	Smoke after waking: categorical	linear	-0.0114303	0.0187724	NA	0.542634	3978	NA	NA	FALSE	FALSE	FALSE	-0.0105513	0.01887	NA	0.576086	3933	NA	NA	FALSE	FALSE	FALSE
Opiate	Regularly use	logistic	0.0214353	0.0353845	1.02167	0.544659	4844	1103	3741	FALSE	FALSE	FALSE	0.0203903	0.0355852	1.0206	0.566646	4790	1090	3700	FALSE	FALSE	FALSE
Conduct Disorder	Criteria: Physically cruel to animals	logistic	-0.0343064	0.0566357	0.966275	0.544689	4833	352	4481	FALSE	FALSE	FALSE	-0.0338607	0.057228	0.966706	0.554064	4781	344	4437	FALSE	FALSE	FALSE
Medical	Migraine	logistic	0.0261136	0.0433165	1.02646	0.546605	4850	653	4197	FALSE	FALSE	FALSE	0.0239253	0.0437763	1.02421	0.584698	4796	640	4156	FALSE	FALSE	FALSE
Other drug	Number of times used	linear	-1.1358	1.88654	NA	0.54751	381	NA	NA	FALSE	FALSE	FALSE	-1.10573	1.92688	NA	0.566436	371	NA	NA	FALSE	FALSE	FALSE
Environment	Caregiver: Other relative	logistic	0.027899	0.0464709	1.02829	0.54827	4608	562	4046	FALSE	FALSE	FALSE	0.0294452	0.0466276	1.02988	0.527715	4556	558	3998	FALSE	FALSE	FALSE
Gambling	Criteria: Persistant maladaptive behavior	logistic	0.0298776	0.0501162	1.03033	0.551064	4811	477	4334	FALSE	FALSE	FALSE	0.0329934	0.0503826	1.03354	0.51256	4760	473	4287	FALSE	FALSE	FALSE
Marijuana	Ever used: Marijuana	logistic	-0.0234978	0.0394547	0.976776	0.551467	4836	3933	903	FALSE	FALSE	FALSE	-0.023895	0.0396306	0.976388	0.546546	4782	3885	897	FALSE	FALSE	FALSE
Other drug	Age of first use	linear	0.105655	0.177979	NA	0.55297	643	NA	NA	FALSE	FALSE	FALSE	0.0911887	0.179603	NA	0.611828	634	NA	NA	FALSE	FALSE	FALSE
Medical	Hospital: infection	logistic	0.0488543	0.0829756	1.05007	0.556009	4851	155	4696	FALSE	FALSE	FALSE	0.0450694	0.0834733	1.0461	0.589248	4797	153	4644	FALSE	FALSE	FALSE
ADHD	Age at diagnosis	linear	0.0761355	0.129833	NA	0.557767	803	NA	NA	FALSE	FALSE	FALSE	0.0895121	0.131036	NA	0.494742	783	NA	NA	FALSE	FALSE	FALSE
Opiate	Criteria: Unsuccessful effort to decrease use	logistic	0.0217621	0.0374924	1.022	0.561618	4844	933	3911	FALSE	FALSE	FALSE	0.0262016	0.0376709	1.02655	0.486718	4790	925	3865	FALSE	FALSE	FALSE
Cocaine	Abuse criteria: Use in hazardous situations	logistic	0.0181287	0.0312703	1.01829	0.562089	4847	2829	2018	FALSE	FALSE	FALSE	0.0184771	0.0314161	1.01865	0.556437	4793	2789	2004	FALSE	FALSE	FALSE
Other drug	Withdrawal symptom: Dizziness	logistic	-0.0505566	0.0882995	0.9507	0.566944	4835	130	4705	FALSE	FALSE	FALSE	-0.0720457	0.0896134	0.930488	0.421419	4781	127	4654	FALSE	FALSE	FALSE
Medical	Emotional problems	logistic	0.0197749	0.0347496	1.01997	0.569309	4850	3683	1167	FALSE	FALSE	FALSE	0.011375	0.0351284	1.01144	0.74608	4796	3632	1164	FALSE	FALSE	FALSE
Opiate	Opiate Dependence (DSM-IV)	logistic	0.0213352	0.0375712	1.02156	0.570128	4719	936	3783	FALSE	FALSE	FALSE	0.0236077	0.0377719	1.02389	0.531967	4667	926	3741	FALSE	FALSE	FALSE
PTSD	Criteria: Duration	logistic	0.0233011	0.041202	1.02357	0.571712	4807	724	4083	FALSE	FALSE	FALSE	0.0214106	0.0417667	1.02164	0.608214	4757	705	4052	FALSE	FALSE	FALSE
Marijuana	Age of first use	linear	0.0319163	0.0565362	NA	0.572427	3890	NA	NA	FALSE	FALSE	FALSE	0.0287418	0.0566003	NA	0.611621	3843	NA	NA	FALSE	FALSE	FALSE
Alcohol	Age at diagnosis	linear	-0.0747662	0.132606	NA	0.572924	2670	NA	NA	FALSE	FALSE	FALSE	-0.0786102	0.134131	NA	0.55788	2630	NA	NA	FALSE	FALSE	FALSE
Panic Disorder	Symptom: Fear you might die	logistic	0.0422665	0.075105	1.04317	0.573594	4807	185	4622	FALSE	FALSE	FALSE	0.0218661	0.076725	1.02211	0.775649	4757	176	4581	FALSE	FALSE	FALSE
Suicide	Medical treatment following attempt	logistic	0.0338109	0.0602634	1.03439	0.574762	4806	305	4501	FALSE	FALSE	FALSE	0.0227124	0.0614939	1.02297	0.711872	4754	292	4462	FALSE	FALSE	FALSE
Medical	Years: Cannabis	linear	0.0732189	0.131731	NA	0.578358	4821	NA	NA	FALSE	FALSE	FALSE	0.0694115	0.132226	NA	0.599646	4769	NA	NA	FALSE	FALSE	FALSE
Cocaine	Cocaine Dependence (DSM-IV)	logistic	0.0179701	0.0327166	1.01813	0.582823	4683	2936	1747	FALSE	FALSE	FALSE	0.0161751	0.0328727	1.01631	0.622682	4630	2895	1735	FALSE	FALSE	FALSE
Medical	Years: Sedatives	linear	0.00975327	0.0177665	NA	0.583052	4850	NA	NA	FALSE	FALSE	FALSE	0.00890264	0.0179274	NA	0.619498	4796	NA	NA	FALSE	FALSE	FALSE
Cocaine	Cocaine use disorder (DSM-5)	logistic	0.0178719	0.0325784	1.01803	0.583293	4801	3056	1745	FALSE	FALSE	FALSE	0.0165046	0.0327298	1.01664	0.614073	4747	3014	1733	FALSE	FALSE	FALSE
Environment	Number of caregivers	linear	0.0120683	0.0223403	NA	0.589084	4419	NA	NA	FALSE	FALSE	FALSE	0.0109894	0.022512	NA	0.625462	4372	NA	NA	FALSE	FALSE	FALSE
Other drug	Withdrawal symptom: Stomach ache	logistic	-0.0342209	0.0633645	0.966358	0.589153	4835	267	4568	FALSE	FALSE	FALSE	-0.0404617	0.0640264	0.960346	0.527417	4781	262	4519	FALSE	FALSE	FALSE
Medical	High blood pressure	logistic	-0.0179392	0.0332862	0.982221	0.58993	4850	1530	3320	FALSE	FALSE	FALSE	-0.0199898	0.0335024	0.980209	0.550729	4796	1508	3288	FALSE	FALSE	FALSE
Medical	Asthma	logistic	0.0197206	0.0369737	1.01992	0.593778	4850	968	3882	FALSE	FALSE	FALSE	0.0214644	0.0372757	1.0217	0.564731	4796	951	3845	FALSE	FALSE	FALSE
Opiate	Withdrawal symptom: Muscle pain	logistic	0.0222851	0.0419585	1.02254	0.595333	4844	687	4157	FALSE	FALSE	FALSE	0.0242989	0.0422223	1.0246	0.564954	4790	679	4111	FALSE	FALSE	FALSE
PTSD	Criteria: Significant distress	logistic	0.0221268	0.041981	1.02237	0.598148	4807	693	4114	FALSE	FALSE	FALSE	0.0210767	0.0425642	1.0213	0.620478	4757	673	4084	FALSE	FALSE	FALSE
Opiate	Opiate Abuse	logistic	-0.019848	0.0378019	0.980348	0.599547	4844	917	3927	FALSE	FALSE	FALSE	-0.0172647	0.0380045	0.982883	0.649626	4790	907	3883	FALSE	FALSE	FALSE
Alcohol	Abuse criteria: Failure to fulfill obligations	logistic	0.0158694	0.0304456	1.016	0.6022	4850	1944	2906	FALSE	FALSE	FALSE	0.013072	0.0306243	1.01316	0.669488	4796	1912	2884	FALSE	FALSE	FALSE
Alcohol	Criteria: Continued use despite physical/psychological problems	logistic	0.0159921	0.0307189	1.01612	0.602648	4850	1789	3061	FALSE	FALSE	FALSE	0.00975642	0.030941	1.0098	0.752516	4796	1753	3043	FALSE	FALSE	FALSE
Other drug	Criteria: Tolerance	logistic	-0.0280246	0.0539695	0.972364	0.603574	4835	378	4457	FALSE	FALSE	FALSE	-0.0246843	0.0545272	0.975618	0.650767	4781	371	4410	FALSE	FALSE	FALSE
Sedatives	Withdrawal symptom: Anxiety	logistic	0.0515247	0.0995914	1.05288	0.604904	4836	104	4732	FALSE	FALSE	FALSE	0.0576525	0.0997448	1.05935	0.563264	4782	104	4678	FALSE	FALSE	FALSE
Marijuana	Abuse criteria: Use in hazardous situations	logistic	0.0190955	0.0369208	1.01928	0.605016	4836	1036	3800	FALSE	FALSE	FALSE	0.0204465	0.0371923	1.02066	0.582491	4782	1019	3763	FALSE	FALSE	FALSE
Opiate	Frequent use	logistic	0.0190223	0.0368012	1.0192	0.605231	4844	983	3861	FALSE	FALSE	FALSE	0.0238108	0.0369998	1.0241	0.519875	4790	973	3817	FALSE	FALSE	FALSE
Anti-Social Personality Disorder	Criteria: Forge signature	logistic	-0.0427366	0.083129	0.958164	0.607183	4833	156	4677	FALSE	FALSE	FALSE	-0.0423701	0.0836379	0.958515	0.612443	4781	154	4627	FALSE	FALSE	FALSE
Stimulants	Criteria: Unsuccessful effort to decrease use	logistic	0.0416896	0.0818991	1.04257	0.610727	4835	163	4672	FALSE	FALSE	FALSE	0.0269903	0.0828103	1.02736	0.744478	4781	159	4622	FALSE	FALSE	FALSE
Cocaine	Withdrawal symptom: Oversleeping	logistic	0.015787	0.0313204	1.01591	0.614227	4847	1649	3198	FALSE	FALSE	FALSE	0.0150885	0.0315414	1.0152	0.632386	4793	1619	3174	FALSE	FALSE	FALSE
Medical	Cancer	logistic	0.050689	0.102333	1.052	0.620364	4850	106	4744	FALSE	FALSE	FALSE	0.0534303	0.102336	1.05488	0.601596	4796	106	4690	FALSE	FALSE	FALSE
Cocaine	Withdrawal symptom: Number times multiple symptoms	linear	-19.9329	40.3578	NA	0.621444	1557	NA	NA	FALSE	FALSE	FALSE	-18.3376	41.0165	NA	0.654882	1533	NA	NA	FALSE	FALSE	FALSE
Opiate	Criteria: Time spent obtaining/using	logistic	-0.0192017	0.039203	0.980981	0.624274	4844	826	4018	FALSE	FALSE	FALSE	-0.015553	0.0393749	0.984567	0.692844	4790	819	3971	FALSE	FALSE	FALSE
Alcohol	Symptom of use: Memory problems	logistic	-0.0228251	0.0473333	0.977433	0.629649	4850	520	4330	FALSE	FALSE	FALSE	-0.0303204	0.0479462	0.970135	0.527136	4796	505	4291	FALSE	FALSE	FALSE
Opiate	Age at desire	linear	-0.141521	0.295598	NA	0.632265	685	NA	NA	FALSE	FALSE	FALSE	-0.130373	0.296349	NA	0.660129	680	NA	NA	FALSE	FALSE	FALSE
Panic Disorder	Panic attack for no definable reason	logistic	0.0359535	0.0758358	1.03661	0.635431	4807	185	4622	FALSE	FALSE	FALSE	0.026579	0.0775214	1.02694	0.731704	4757	176	4581	FALSE	FALSE	FALSE
Medical	Ever used: Antipsychotics	logistic	0.0283473	0.0598918	1.02875	0.635993	4851	310	4541	FALSE	FALSE	FALSE	0.0171875	0.0609799	1.01734	0.778054	4797	298	4499	FALSE	FALSE	FALSE
Agoraphobia	Criteria: Agoraphobic fears	logistic	0.0290767	0.061555	1.0295	0.636664	4355	292	4063	FALSE	FALSE	FALSE	0.00883784	0.0622753	1.00888	0.887147	4313	284	4029	FALSE	FALSE	FALSE
Suicide	Self harm	linear	-0.0325411	0.0689786	NA	0.637122	4851	NA	NA	FALSE	FALSE	FALSE	-0.0384641	0.0665249	NA	0.563163	4797	NA	NA	FALSE	FALSE	FALSE
Marijuana	Age at desire	linear	0.0668111	0.141591	NA	0.637143	900	NA	NA	FALSE	FALSE	FALSE	0.0568785	0.142763	NA	0.690423	885	NA	NA	FALSE	FALSE	FALSE
Tobacco	>100 cigarettes lifetime	logistic	0.0157762	0.033735	1.0159	0.640034	4850	3452	1398	FALSE	FALSE	FALSE	0.0208944	0.0339288	1.02111	0.538006	4796	3412	1384	FALSE	FALSE	FALSE
Alcohol	Criteria: Used more than intended	logistic	0.0144723	0.0311062	1.01458	0.64175	4850	3004	1846	FALSE	FALSE	FALSE	0.00842519	0.0312366	1.00846	0.787374	4796	2964	1832	FALSE	FALSE	FALSE
Sedatives	Sedative Abuse	logistic	0.0372424	0.0806853	1.03794	0.644385	4836	161	4675	FALSE	FALSE	FALSE	0.0448758	0.081289	1.0459	0.580912	4782	159	4623	FALSE	FALSE	FALSE
Conduct Disorder	Criteria: Initiates fights	logistic	-0.0151792	0.0332837	0.984935	0.64835	4833	1325	3508	FALSE	FALSE	FALSE	-0.0184039	0.0334573	0.981764	0.582271	4781	1310	3471	FALSE	FALSE	FALSE
Demographics	Ever married	logistic	-0.0192262	0.042234	0.980957	0.648943	4851	702	4149	FALSE	FALSE	FALSE	-0.0210359	0.0424778	0.979184	0.620444	4797	694	4103	FALSE	FALSE	FALSE
Sedatives	Criteria: Withdrawal	logistic	0.0422368	0.0929492	1.04314	0.649536	4836	120	4716	FALSE	FALSE	FALSE	0.0426534	0.0934921	1.04358	0.648228	4782	119	4663	FALSE	FALSE	FALSE
Alcohol	Criteria: Time spent obtaining/using	logistic	0.0142387	0.0313631	1.01434	0.649833	4850	1667	3183	FALSE	FALSE	FALSE	0.0146473	0.0315776	1.01476	0.642755	4796	1640	3156	FALSE	FALSE	FALSE
Cocaine	Cocaine Abuse	logistic	0.0143412	0.0316276	1.01444	0.650234	4847	2924	1923	FALSE	FALSE	FALSE	0.0131241	0.0317816	1.01321	0.679646	4793	2883	1910	FALSE	FALSE	FALSE
Sedatives	Sedative Dependence (DSM-IV)	logistic	0.0392281	0.0872152	1.04001	0.652865	4750	140	4610	FALSE	FALSE	FALSE	0.0441964	0.0873094	1.04519	0.612713	4698	140	4558	FALSE	FALSE	FALSE
Opiate	Withdrawal symptom: Nausea	logistic	-0.0180315	0.0405666	0.98213	0.656686	4844	751	4093	FALSE	FALSE	FALSE	-0.0158584	0.0408075	0.984267	0.697562	4790	743	4047	FALSE	FALSE	FALSE
Mania	Rapid cycling	logistic	0.0338521	0.0763035	1.03443	0.657295	4816	183	4633	FALSE	FALSE	FALSE	0.0278165	0.0825983	1.02821	0.736291	4767	154	4613	FALSE	FALSE	FALSE
Cocaine	Days of use per month	linear	0.0599104	0.13505	NA	0.657351	3140	NA	NA	FALSE	FALSE	FALSE	0.04327	0.135913	NA	0.750229	3098	NA	NA	FALSE	FALSE	FALSE
Medical	Unconscious > 5 min	logistic	0.0203969	0.0460358	1.02061	0.657718	4850	553	4297	FALSE	FALSE	FALSE	0.0185398	0.0463945	1.01871	0.689443	4796	544	4252	FALSE	FALSE	FALSE
Cocaine	Criteria: Tolerance	logistic	0.0134026	0.0303475	1.01349	0.658752	4847	2089	2758	FALSE	FALSE	FALSE	0.00928392	0.030513	1.00933	0.760929	4793	2056	2737	FALSE	FALSE	FALSE
Opiate	Withdrawal symptom: Sweating	logistic	0.0176983	0.0401912	1.01786	0.659682	4844	767	4077	FALSE	FALSE	FALSE	0.0197191	0.0404083	1.01991	0.625552	4790	759	4031	FALSE	FALSE	FALSE
Panic Disorder	Symptom: Sweating	logistic	0.029234	0.0664221	1.02967	0.659847	4807	243	4564	FALSE	FALSE	FALSE	0.0115809	0.0678332	1.01165	0.864439	4757	232	4525	FALSE	FALSE	FALSE
Gambling	Criteria: Illegal acts	logistic	0.0266852	0.0618354	1.02704	0.666067	4809	295	4514	FALSE	FALSE	FALSE	0.0336771	0.0621241	1.03425	0.587754	4758	293	4465	FALSE	FALSE	FALSE
Opiate	Criteria: Withdrawal	logistic	0.0162905	0.0378986	1.01642	0.667309	4844	901	3943	FALSE	FALSE	FALSE	0.0166172	0.0380842	1.01676	0.6626	4790	892	3898	FALSE	FALSE	FALSE
Panic Disorder	Symptom: Flushes/chills	logistic	-0.0308536	0.0718444	0.969617	0.667595	4807	209	4598	FALSE	FALSE	FALSE	-0.045347	0.0732937	0.955666	0.536112	4757	200	4557	FALSE	FALSE	FALSE
Stimulants	Age of first use	linear	0.0685522	0.160202	NA	0.668836	778	NA	NA	FALSE	FALSE	FALSE	0.0850283	0.161765	NA	0.599301	765	NA	NA	FALSE	FALSE	FALSE
Medical	Number of medical problems	linear	0.00967911	0.0226355	NA	0.668956	4850	NA	NA	FALSE	FALSE	FALSE	0.00959636	0.0226654	NA	0.672028	4796	NA	NA	FALSE	FALSE	FALSE
Conduct Disorder	Criteria: Breaking/entering	logistic	0.0366455	0.0859757	1.03733	0.66994	4832	143	4689	FALSE	FALSE	FALSE	0.0431948	0.0869065	1.04414	0.619171	4780	140	4640	FALSE	FALSE	FALSE
Opiate	Criteria: Used more than intended	logistic	0.0164387	0.0390972	1.01657	0.674152	4844	825	4019	FALSE	FALSE	FALSE	0.0193462	0.0393148	1.01953	0.622659	4790	816	3974	FALSE	FALSE	FALSE
Conduct Disorder	Criteria: Used weapon	logistic	0.0327295	0.0779144	1.03327	0.674434	4832	181	4651	FALSE	FALSE	FALSE	0.0311885	0.0782653	1.03168	0.690264	4780	179	4601	FALSE	FALSE	FALSE
Schizophrenia	Criterion count	linear	0.00343153	0.00817904	NA	0.674832	4820	NA	NA	FALSE	FALSE	FALSE	0.00233345	0.00792696	NA	0.768489	4766	NA	NA	FALSE	FALSE	FALSE
Opiate	Withdrawal symptom: Stomach ache	logistic	-0.0170745	0.0411478	0.98307	0.678175	4844	724	4120	FALSE	FALSE	FALSE	-0.0154287	0.0413903	0.98469	0.709327	4790	716	4074	FALSE	FALSE	FALSE
Alcohol	Withdrawal symptom: Shaking	logistic	0.017489	0.0423601	1.01764	0.679705	4850	676	4174	FALSE	FALSE	FALSE	0.0160981	0.0427633	1.01623	0.706584	4796	662	4134	FALSE	FALSE	FALSE
Tobacco	Criteria: Tolerance	logistic	0.0122186	0.0298573	1.01229	0.682368	4850	2156	2694	FALSE	FALSE	FALSE	0.0163654	0.0300282	1.0165	0.585753	4796	2127	2669	FALSE	FALSE	FALSE
Medical	Thyroid disease	logistic	-0.0371759	0.091461	0.963507	0.6844	4850	138	4712	FALSE	FALSE	FALSE	-0.0498214	0.0924489	0.951399	0.589951	4796	135	4661	FALSE	FALSE	FALSE
Medical	Liver disease	logistic	-0.0215842	0.0531713	0.978647	0.684789	4850	415	4435	FALSE	FALSE	FALSE	-0.00554248	0.0536121	0.994473	0.917661	4796	408	4388	FALSE	FALSE	FALSE
Opiate	Symptom of use: Nervousness	logistic	-0.0266609	0.0660098	0.973691	0.686291	4844	241	4603	FALSE	FALSE	FALSE	-0.00976907	0.0664824	0.990278	0.883178	4790	238	4552	FALSE	FALSE	FALSE
Tobacco	Criteria: Reduction in other activties	logistic	0.0195162	0.0484737	1.01971	0.687232	4850	490	4360	FALSE	FALSE	FALSE	0.0249268	0.0489816	1.02524	0.610822	4796	479	4317	FALSE	FALSE	FALSE
OCD	Criteria: Compulsions & repetitive behaviors	logistic	0.0367075	0.0913644	1.03739	0.687853	4808	126	4682	FALSE	FALSE	FALSE	0.0218066	0.0942162	1.02205	0.816963	4758	117	4641	FALSE	FALSE	FALSE
Demographics	Household income	linear	-0.0107231	0.0268297	NA	0.689417	4812	NA	NA	FALSE	FALSE	FALSE	-0.00720891	0.0269758	NA	0.789299	4758	NA	NA	FALSE	FALSE	FALSE
Opiate	Opiate use disorder (DSM-5)	logistic	0.014396	0.0365773	1.0145	0.693893	4786	1012	3774	FALSE	FALSE	FALSE	0.0151913	0.0367783	1.01531	0.679569	4733	1001	3732	FALSE	FALSE	FALSE
Medical	Ever used: Asthma meds	logistic	0.0306265	0.078255	1.0311	0.695525	4851	184	4667	FALSE	FALSE	FALSE	0.00971684	0.0793691	1.00976	0.902562	4797	179	4618	FALSE	FALSE	FALSE
Anti-Social Personality Disorder	Crtiera: Stealing	logistic	0.0197431	0.0511928	1.01994	0.699747	4833	437	4396	FALSE	FALSE	FALSE	0.0122537	0.0518765	1.01233	0.81327	4781	426	4355	FALSE	FALSE	FALSE
Tobacco	Criteria: Time spent obtaining/using	logistic	0.0134159	0.0349913	1.01351	0.701418	4850	1114	3736	FALSE	FALSE	FALSE	0.0154104	0.0352281	1.01553	0.661788	4796	1099	3697	FALSE	FALSE	FALSE
Depression	Age at most severe episode	linear	0.0756505	0.198493	NA	0.703143	2562	NA	NA	FALSE	FALSE	FALSE	0.0802926	0.198166	NA	0.685381	2508	NA	NA	FALSE	FALSE	FALSE
Anti-Social Personality Disorder	Criteria: Unlawful behaviors	logistic	0.011612	0.030816	1.01168	0.706309	4833	2711	2122	FALSE	FALSE	FALSE	0.00925055	0.0309586	1.00929	0.76509	4781	2673	2108	FALSE	FALSE	FALSE
Anti-Social Personality Disorder	Criteria: Lack of remorse	logistic	-0.01156	0.0307326	0.988507	0.706808	4830	1811	3019	FALSE	FALSE	FALSE	-0.0144457	0.0309548	0.985658	0.640736	4778	1776	3002	FALSE	FALSE	FALSE
Panic Disorder	Symptom: Feeling that things are unreal	logistic	0.0314001	0.0835953	1.0319	0.707199	4807	152	4655	FALSE	FALSE	FALSE	0.0442686	0.0847688	1.04526	0.601512	4757	147	4610	FALSE	FALSE	FALSE
Opiate	Withdrawal symptom: Depressed mood	logistic	0.0163869	0.0436998	1.01652	0.70767	4844	620	4224	FALSE	FALSE	FALSE	0.0211388	0.0439089	1.02136	0.630216	4790	614	4176	FALSE	FALSE	FALSE
Sedatives	Two withdrawal symptoms occurred together	logistic	0.0358068	0.0973862	1.03646	0.713113	4836	110	4726	FALSE	FALSE	FALSE	0.0361105	0.0980325	1.03677	0.712611	4782	109	4673	FALSE	FALSE	FALSE
Medical	Any medical problem	logistic	0.0128048	0.035144	1.01289	0.715595	4850	3681	1169	FALSE	FALSE	FALSE	0.0135031	0.0353129	1.01359	0.702176	4796	3634	1162	FALSE	FALSE	FALSE
Alcohol	Withdrawal symptom: Depressed mood	logistic	0.0119637	0.033143	1.01204	0.718119	4850	1316	3534	FALSE	FALSE	FALSE	0.00297325	0.0334711	1.00298	0.929217	4796	1283	3513	FALSE	FALSE	FALSE
Sedatives	Age of frequent use	linear	0.116346	0.329061	NA	0.723953	270	NA	NA	FALSE	FALSE	FALSE	0.141722	0.336495	NA	0.673992	265	NA	NA	FALSE	FALSE	FALSE
Marijuana	Withdrawal symptom: Insomnia	logistic	0.0171225	0.0485487	1.01727	0.724323	4836	503	4333	FALSE	FALSE	FALSE	0.0127549	0.0488651	1.01284	0.794075	4782	496	4286	FALSE	FALSE	FALSE
Medical	Diabetes	logistic	0.0190797	0.0544247	1.01926	0.725911	4850	412	4438	FALSE	FALSE	FALSE	0.0240737	0.0547466	1.02437	0.660132	4796	407	4389	FALSE	FALSE	FALSE
Sedatives	Withdrawal symptom: Restlessness	logistic	-0.0354149	0.101701	0.965205	0.727671	4836	101	4735	FALSE	FALSE	FALSE	-0.0306764	0.101738	0.969789	0.763015	4782	101	4681	FALSE	FALSE	FALSE
Conduct Disorder	Criteria: Lying	logistic	-0.0121952	0.0355207	0.987879	0.731353	4833	1093	3740	FALSE	FALSE	FALSE	-0.00586662	0.0357397	0.994151	0.869614	4781	1077	3704	FALSE	FALSE	FALSE
Opiate	Symptom of use: Depression	logistic	0.015026	0.0439736	1.01514	0.732572	4844	613	4231	FALSE	FALSE	FALSE	0.0208476	0.0441583	1.02107	0.636848	4790	608	4182	FALSE	FALSE	FALSE
Alcohol	Withdrawal symptom: Hallucinations	logistic	-0.0246157	0.0722475	0.975685	0.73332	4850	209	4641	FALSE	FALSE	FALSE	-0.0112083	0.0728575	0.988854	0.877737	4796	205	4591	FALSE	FALSE	FALSE
Opiate	Criteria: Tolerance	logistic	-0.0135872	0.0398888	0.986505	0.733384	4844	781	4063	FALSE	FALSE	FALSE	-0.0115684	0.0401536	0.988498	0.773267	4790	771	4019	FALSE	FALSE	FALSE
Sedatives	Regularly use	logistic	0.022236	0.0658816	1.02249	0.735729	4836	251	4585	FALSE	FALSE	FALSE	0.0166554	0.0665659	1.01679	0.802426	4782	246	4536	FALSE	FALSE	FALSE
Sedatives	Number of times used	linear	-0.527108	1.56137	NA	0.735774	696	NA	NA	FALSE	FALSE	FALSE	-0.499937	1.57682	NA	0.751302	685	NA	NA	FALSE	FALSE	FALSE
Cocaine	Criteria: Continued use despite physical/psychological problems	logistic	0.0103794	0.0309208	1.01043	0.737114	4847	2758	2089	FALSE	FALSE	FALSE	0.0102342	0.0310638	1.01029	0.741809	4793	2718	2075	FALSE	FALSE	FALSE
Other drug	Number of times used	linear	0.587832	1.75727	NA	0.738103	645	NA	NA	FALSE	FALSE	FALSE	0.895565	1.77146	NA	0.61335	634	NA	NA	FALSE	FALSE	FALSE
Alcohol	Symptom of use: Liver Disease	logistic	0.0306617	0.0917893	1.03114	0.738346	4850	128	4722	FALSE	FALSE	FALSE	0.0463179	0.0933766	1.04741	0.619871	4796	124	4672	FALSE	FALSE	FALSE
Marijuana	Withdrawal symptom: Twitching	logistic	0.0314974	0.0950893	1.032	0.740463	4836	118	4718	FALSE	FALSE	FALSE	0.0184979	0.096674	1.01867	0.848256	4782	114	4668	FALSE	FALSE	FALSE
Medical	Heart disease	logistic	0.0251793	0.0764896	1.0255	0.742015	4850	192	4658	FALSE	FALSE	FALSE	0.0188879	0.0770708	1.01907	0.806401	4796	189	4607	FALSE	FALSE	FALSE
Opiate	Abuse criteria: Failure to fulfill obligations	logistic	-0.0140918	0.0432029	0.986007	0.744289	4844	646	4198	FALSE	FALSE	FALSE	-0.00571194	0.0433602	0.994304	0.895196	4790	642	4148	FALSE	FALSE	FALSE
Depression	Experienced hallucinations	logistic	0.0258675	0.0817952	1.0262	0.751815	4811	162	4649	FALSE	FALSE	FALSE	-0.029778	0.0864656	0.970661	0.730552	4758	144	4614	FALSE	FALSE	FALSE
Opiate	Withdrawal symptom: Fever	logistic	0.0133521	0.0423481	1.01344	0.752539	4844	673	4171	FALSE	FALSE	FALSE	0.0164237	0.0425477	1.01656	0.699492	4790	667	4123	FALSE	FALSE	FALSE
Other drug	Withdrawal symptom: Headaches	logistic	-0.0244359	0.0780244	0.97586	0.754142	4835	174	4661	FALSE	FALSE	FALSE	-0.0328749	0.0790766	0.96766	0.677604	4781	170	4611	FALSE	FALSE	FALSE
Agoraphobia	Age at diagnosis	linear	0.343549	1.11062	NA	0.757301	292	NA	NA	FALSE	FALSE	FALSE	0.00457906	1.11302	NA	0.99672	283	NA	NA	FALSE	FALSE	FALSE
Opiate	Withdrawal symptom: Nose running	logistic	0.0126121	0.0409503	1.01269	0.758094	4844	735	4109	FALSE	FALSE	FALSE	0.0143023	0.0411778	1.01441	0.728344	4790	727	4063	FALSE	FALSE	FALSE
Other drug	Withdrawal symptom: Increased heart rate	logistic	-0.0215761	0.0700693	0.978655	0.758139	4835	215	4620	FALSE	FALSE	FALSE	-0.0309093	0.070947	0.969563	0.663078	4781	210	4571	FALSE	FALSE	FALSE
Opiate	Withdrawal symptom: Chills	logistic	-0.0121631	0.0399009	0.987911	0.760494	4844	783	4061	FALSE	FALSE	FALSE	-0.0103303	0.0401198	0.989723	0.796804	4790	775	4015	FALSE	FALSE	FALSE
Other drug	Days of use per month	linear	-0.108281	0.363105	NA	0.765622	804	NA	NA	FALSE	FALSE	FALSE	-0.0220368	0.366654	NA	0.95209	788	NA	NA	FALSE	FALSE	FALSE
Alcohol	Age of first use	linear	0.0186373	0.0625897	NA	0.765893	4724	NA	NA	FALSE	FALSE	FALSE	0.0226662	0.0628628	NA	0.71844	4671	NA	NA	FALSE	FALSE	FALSE
Alcohol	Abuse criteria: Continued use despite social/interpersonal problems	logistic	0.00894468	0.0301972	1.00898	0.767071	4850	2521	2329	FALSE	FALSE	FALSE	0.00532859	0.0303392	1.00534	0.860582	4796	2483	2313	FALSE	FALSE	FALSE
Agoraphobia	Criteria: Avoidance/distress	logistic	0.0229952	0.0789564	1.02326	0.770869	4808	174	4634	FALSE	FALSE	FALSE	0.00344642	0.0801279	1.00345	0.965692	4758	169	4589	FALSE	FALSE	FALSE
Opiate	Withdrawal symptom: Number times multiple symptoms	linear	-0.40898	1.42023	NA	0.773463	672	NA	NA	FALSE	FALSE	FALSE	-0.3097	1.43394	NA	0.829072	665	NA	NA	FALSE	FALSE	FALSE
Sedatives	Ever used: Sedatives	logistic	-0.0112976	0.0395406	0.988766	0.775091	4836	803	4033	FALSE	FALSE	FALSE	-0.0187389	0.0398728	0.981436	0.638378	4782	788	3994	FALSE	FALSE	FALSE
ADHD	Criterion count	linear	0.00325542	0.0117554	NA	0.781845	4851	NA	NA	FALSE	FALSE	FALSE	0.00204658	0.0116949	NA	0.861088	4797	NA	NA	FALSE	FALSE	FALSE
Other drug	Withdrawal symptom: Restlessness	logistic	-0.0153756	0.0558773	0.984742	0.783188	4835	352	4483	FALSE	FALSE	FALSE	-0.0228575	0.0566652	0.977402	0.68667	4781	343	4438	FALSE	FALSE	FALSE
Opiate	Symptom of use: Number of these problems	linear	0.00520248	0.0189254	NA	0.783409	4851	NA	NA	FALSE	FALSE	FALSE	0.00863652	0.0190583	NA	0.650452	4797	NA	NA	FALSE	FALSE	FALSE
Alcohol	Number of blackouts	linear	0.172658	0.632094	NA	0.784771	1594	NA	NA	FALSE	FALSE	FALSE	0.0994964	0.638871	NA	0.87626	1566	NA	NA	FALSE	FALSE	FALSE
Demographics	Widowed	logistic	-0.0287172	0.106684	0.971691	0.787791	4851	106	4745	FALSE	FALSE	FALSE	-0.0140469	0.107236	0.986051	0.895783	4797	105	4692	FALSE	FALSE	FALSE
Conduct Disorder	Conduct Disorder	logistic	0.0222719	0.0838322	1.02252	0.790492	4506	156	4350	FALSE	FALSE	FALSE	0.0118447	0.0857777	1.01192	0.890173	4456	149	4307	FALSE	FALSE	FALSE
Alcohol	Two withdrawal symptoms occurred together	logistic	0.00859621	0.0325178	1.00863	0.791507	4850	1398	3452	FALSE	FALSE	FALSE	0.00142123	0.0328237	1.00142	0.965463	4796	1362	3434	FALSE	FALSE	FALSE
Alcohol	Ever used: Alcohol	logistic	-0.0261242	0.09894	0.974214	0.791748	4850	4740	110	FALSE	FALSE	FALSE	-0.0306958	0.0987977	0.969771	0.756034	4796	4686	110	FALSE	FALSE	FALSE
Medical	Hospital: childbirth	logistic	-0.0120044	0.0455988	0.988067	0.792349	4851	940	3911	FALSE	FALSE	FALSE	-0.00842209	0.0458756	0.991613	0.854339	4797	930	3867	FALSE	FALSE	FALSE
PTSD	Age at diagnosis	linear	-0.0548632	0.21732	NA	0.800708	2967	NA	NA	FALSE	FALSE	FALSE	-0.0493388	0.218964	NA	0.821739	2927	NA	NA	FALSE	FALSE	FALSE
ADHD	Criteria: Inattentive/Impulsive	logistic	0.00938238	0.0372895	1.00943	0.801343	4851	930	3921	FALSE	FALSE	FALSE	0.00611738	0.0376531	1.00614	0.870938	4797	909	3888	FALSE	FALSE	FALSE
Opiate	Withdrawal symptom: Insomnia	logistic	0.00997645	0.0400043	1.01003	0.803063	4844	779	4065	FALSE	FALSE	FALSE	0.0108123	0.0402143	1.01087	0.788032	4790	771	4019	FALSE	FALSE	FALSE
OCD	Obession criterion count	linear	0.00112238	0.00450416	NA	0.803227	4808	NA	NA	FALSE	FALSE	FALSE	8.03839e-05	0.00436973	NA	0.985324	4758	NA	NA	FALSE	FALSE	FALSE
Tobacco	Sought treatment	logistic	0.00896126	0.0360229	1.009	0.803542	4850	1026	3824	FALSE	FALSE	FALSE	0.0118371	0.0362992	1.01191	0.744351	4796	1008	3788	FALSE	FALSE	FALSE
Opiate	Criteria: Reduction in other activties	logistic	-0.010151	0.040988	0.9899	0.804398	4844	737	4107	FALSE	FALSE	FALSE	-0.00290615	0.0411503	0.997098	0.943698	4790	732	4058	FALSE	FALSE	FALSE
Tobacco	Symptom of use: Psychological problems	logistic	0.011059	0.0451983	1.01112	0.806707	4850	585	4265	FALSE	FALSE	FALSE	0.0117544	0.0454947	1.01182	0.796123	4796	576	4220	FALSE	FALSE	FALSE
Other drug	Number of times used	linear	0.3651	1.49344	NA	0.806946	646	NA	NA	FALSE	FALSE	FALSE	0.519259	1.50637	NA	0.73043	637	NA	NA	FALSE	FALSE	FALSE
Depression	Age at diagnosis	linear	-0.0655702	0.269931	NA	0.808103	1596	NA	NA	FALSE	FALSE	FALSE	-0.0255785	0.271299	NA	0.924898	1555	NA	NA	FALSE	FALSE	FALSE
Opiate	Symptom of use: Trouble concentrating	logistic	-0.0106944	0.0443481	0.989363	0.809441	4844	598	4246	FALSE	FALSE	FALSE	-0.00666138	0.0445319	0.993361	0.881091	4790	593	4197	FALSE	FALSE	FALSE
Gambling	Criteria: Relies on others for money	logistic	-0.0109857	0.0456488	0.989074	0.809821	4809	594	4215	FALSE	FALSE	FALSE	-0.00671862	0.045873	0.993304	0.883557	4758	588	4170	FALSE	FALSE	FALSE
Anti-Social Personality Disorder	Criteria: Lied to get out of trouble	logistic	-0.00764612	0.0318824	0.992383	0.810468	4833	1584	3249	FALSE	FALSE	FALSE	-0.00818506	0.0320904	0.991848	0.798674	4781	1560	3221	FALSE	FALSE	FALSE
Cocaine	Criteria: Reduction in other activties	logistic	0.00721368	0.0304919	1.00724	0.812985	4847	2419	2428	FALSE	FALSE	FALSE	0.00585754	0.0306607	1.00587	0.848491	4793	2384	2409	FALSE	FALSE	FALSE
Panic Disorder	Symptom: Shortness of breath	logistic	-0.0148605	0.0637829	0.985249	0.815772	4807	269	4538	FALSE	FALSE	FALSE	-0.0388919	0.0651227	0.961855	0.550367	4757	257	4500	FALSE	FALSE	FALSE
Sedatives	Criteria: Unsuccessful effort to decrease use	logistic	0.0191037	0.0824283	1.01929	0.816723	4836	157	4679	FALSE	FALSE	FALSE	0.0134448	0.0828166	1.01354	0.871035	4782	156	4626	FALSE	FALSE	FALSE
Opiate	Withdrawal symptom: Sum	linear	0.0156667	0.0678684	NA	0.817449	4851	NA	NA	FALSE	FALSE	FALSE	0.019526	0.068249	NA	0.774814	4797	NA	NA	FALSE	FALSE	FALSE
Cocaine	Criteria: Used more than intended	logistic	0.00703206	0.0307752	1.00706	0.819259	4847	2720	2127	FALSE	FALSE	FALSE	0.00634101	0.0309462	1.00636	0.837647	4793	2685	2108	FALSE	FALSE	FALSE
Panic Disorder	Symptom: Heart racing	logistic	0.0139209	0.0610658	1.01402	0.819673	4807	297	4510	FALSE	FALSE	FALSE	-0.00290788	0.0625016	0.997096	0.962892	4757	282	4475	FALSE	FALSE	FALSE
Environment	Frequency of moving	linear	-0.00773614	0.0350877	NA	0.825507	4431	NA	NA	FALSE	FALSE	FALSE	-0.0103592	0.0351792	NA	0.768414	4385	NA	NA	FALSE	FALSE	FALSE
Other drug	Withdrawal symptom: Pupil dilation	logistic	0.0139699	0.0640751	1.01407	0.82741	4835	262	4573	FALSE	FALSE	FALSE	0.010931	0.0647274	1.01099	0.865893	4781	258	4523	FALSE	FALSE	FALSE
Conduct Disorder	Criteria: Ran away	logistic	0.0194844	0.0904511	1.01968	0.829444	4833	134	4699	FALSE	FALSE	FALSE	0.00842698	0.0912785	1.00846	0.926442	4781	131	4650	FALSE	FALSE	FALSE
Gambling	Criterion count	linear	0.00686185	0.0320432	NA	0.830444	4811	NA	NA	FALSE	FALSE	FALSE	0.00856659	0.0322072	NA	0.790263	4760	NA	NA	FALSE	FALSE	FALSE
Opiate	Withdrawal symptom: Diarrhea	logistic	-0.00928963	0.0449997	0.990753	0.836449	4844	577	4267	FALSE	FALSE	FALSE	-0.00947507	0.045261	0.99057	0.834181	4790	571	4219	FALSE	FALSE	FALSE
Anti-Social Personality Disorder	Criteria: Irritability/aggression	logistic	-0.00613375	0.0299549	0.993885	0.837755	4833	2431	2402	FALSE	FALSE	FALSE	-0.0153568	0.0301374	0.984761	0.610361	4781	2391	2390	FALSE	FALSE	FALSE
Sedatives	Ever injected	logistic	-0.0080268	0.0398574	0.992005	0.840395	4836	787	4049	FALSE	FALSE	FALSE	-0.0151949	0.0402102	0.98492	0.705516	4782	772	4010	FALSE	FALSE	FALSE
Medical	Years: Hallucinogens	linear	-0.0034438	0.0172898	NA	0.842129	4849	NA	NA	FALSE	FALSE	FALSE	-0.0021147	0.0174513	NA	0.903556	4796	NA	NA	FALSE	FALSE	FALSE
Opiate	Two withdrawal symptoms occurred together	logistic	0.0076874	0.0393317	1.00772	0.84504	4844	815	4029	FALSE	FALSE	FALSE	0.0100857	0.0395161	1.01014	0.798544	4790	807	3983	FALSE	FALSE	FALSE
Alcohol	Blackout	logistic	0.00568623	0.0300571	1.0057	0.849951	4850	2154	2696	FALSE	FALSE	FALSE	0.000810507	0.0302258	1.00081	0.978607	4796	2119	2677	FALSE	FALSE	FALSE
Alcohol	Symptom of use: Depression	logistic	0.00628229	0.0334118	1.0063	0.850856	4850	1279	3571	FALSE	FALSE	FALSE	-0.00659537	0.0337585	0.993426	0.845104	4796	1248	3548	FALSE	FALSE	FALSE
Opiate	Withdrawal symptom: Length time multiple symptoms	linear	-0.12447	0.665009	NA	0.851572	840	NA	NA	FALSE	FALSE	FALSE	-0.181649	0.664383	NA	0.784608	832	NA	NA	FALSE	FALSE	FALSE
Opiate	Sought treatment	logistic	-0.00733946	0.0397982	0.992687	0.853686	4844	791	4053	FALSE	FALSE	FALSE	-0.00298779	0.0399502	0.997017	0.940383	4790	786	4004	FALSE	FALSE	FALSE
Anti-Social Personality Disorder	Criteria: Vandalism	logistic	-0.0124809	0.0677384	0.987597	0.853816	4833	240	4593	FALSE	FALSE	FALSE	-0.0183453	0.0685657	0.981822	0.78904	4781	234	4547	FALSE	FALSE	FALSE
Environment	Childhood Adversity	logistic	0.00580354	0.0317118	1.00582	0.854791	4440	1652	2788	FALSE	FALSE	FALSE	0.000380045	0.0319499	1.00038	0.990509	4393	1624	2769	FALSE	FALSE	FALSE
Environment	Witness/experience violent crime before age 13	logistic	0.0062856	0.0364768	1.00631	0.863188	4433	1036	3397	FALSE	FALSE	FALSE	0.00175164	0.036815	1.00175	0.962051	4386	1016	3370	FALSE	FALSE	FALSE
Opiate	Abuse criteria: Continued use despite social/interpersonal problems	logistic	0.00650347	0.0395799	1.00652	0.869485	4844	806	4038	FALSE	FALSE	FALSE	0.0112257	0.0397648	1.01129	0.777711	4790	799	3991	FALSE	FALSE	FALSE
Other drug	Withdrawal symptom: Depressed mood	logistic	-0.00973416	0.0608064	0.990313	0.872815	4835	293	4542	FALSE	FALSE	FALSE	-0.0115617	0.0613928	0.988505	0.850624	4781	288	4493	FALSE	FALSE	FALSE
Panic Disorder	Symptom: Fear of going crazy	logistic	0.010672	0.069967	1.01073	0.87877	4807	221	4586	FALSE	FALSE	FALSE	0.0192844	0.0715388	1.01947	0.787495	4757	210	4547	FALSE	FALSE	FALSE
Marijuana	Two withdrawal symptoms occurred together	logistic	0.00605887	0.0398773	1.00608	0.879236	4836	810	4026	FALSE	FALSE	FALSE	-0.00230572	0.0401755	0.997697	0.954234	4782	796	3986	FALSE	FALSE	FALSE
Tobacco	Age of frequent use	linear	0.013235	0.0877973	NA	0.880187	3209	NA	NA	FALSE	FALSE	FALSE	0.0122412	0.0882556	NA	0.889695	3171	NA	NA	FALSE	FALSE	FALSE
Anxiety	Criterion count	linear	0.000903722	0.0060601	NA	0.88146	4808	NA	NA	FALSE	FALSE	FALSE	0.000284898	0.00599725	NA	0.962113	4758	NA	NA	FALSE	FALSE	FALSE
ADHD	Criteria: Inattention	linear	-0.00589507	0.0396551	NA	0.881829	4851	NA	NA	FALSE	FALSE	FALSE	-0.00746926	0.0397064	NA	0.850797	4797	NA	NA	FALSE	FALSE	FALSE
Cocaine	Withdrawal symptom: Length time multiple symptoms	linear	0.103197	0.694672	NA	0.881919	2165	NA	NA	FALSE	FALSE	FALSE	0.058409	0.703664	NA	0.933854	2134	NA	NA	FALSE	FALSE	FALSE
Other drug	Ever used: Hallucinogens	logistic	-0.00614185	0.041563	0.993877	0.882523	4836	738	4098	FALSE	FALSE	FALSE	-0.0135487	0.0418949	0.986543	0.746394	4782	725	4057	FALSE	FALSE	FALSE
Marijuana	Abuse criteria: Continued use despite social/interpersonal problems	logistic	0.00502753	0.0360428	1.00504	0.889065	4836	1085	3751	FALSE	FALSE	FALSE	0.00297126	0.0363019	1.00298	0.934767	4782	1068	3714	FALSE	FALSE	FALSE
Suicide	Age at self harm	linear	0.0984357	0.712707	NA	0.890318	179	NA	NA	FALSE	FALSE	FALSE	0.0220894	0.737155	NA	0.976132	173	NA	NA	FALSE	FALSE	FALSE
Stimulants	Abuse criteria: Use in hazardous situations	logistic	0.0138777	0.101023	1.01397	0.890737	4836	107	4729	FALSE	FALSE	FALSE	0.000445492	0.102894	1.00045	0.996545	4782	103	4679	FALSE	FALSE	FALSE
Medical	Hospital: overnight stay	linear	-0.010223	0.0752244	NA	0.891906	4816	NA	NA	FALSE	FALSE	FALSE	-0.0209114	0.0751424	NA	0.780801	4762	NA	NA	FALSE	FALSE	FALSE
Opiate	Symptom of use: Decreased social contact	logistic	0.00557577	0.0412721	1.00559	0.892535	4844	722	4122	FALSE	FALSE	FALSE	0.012674	0.0414225	1.01275	0.759627	4790	717	4073	FALSE	FALSE	FALSE
Medical	Hospital: pneumonia	logistic	0.00979064	0.0743912	1.00984	0.895293	4851	197	4654	FALSE	FALSE	FALSE	0.0200571	0.0747605	1.02026	0.78848	4797	195	4602	FALSE	FALSE	FALSE
Panic Disorder	Ever have panic attack	logistic	0.00763947	0.0597983	1.00767	0.898344	4807	309	4498	FALSE	FALSE	FALSE	-0.00190762	0.0610546	0.998094	0.975075	4757	295	4462	FALSE	FALSE	FALSE
Alcohol	Abuse criteria: Legal problems	logistic	-0.00758251	0.0595575	0.992446	0.898692	4850	321	4529	FALSE	FALSE	FALSE	-0.00664087	0.0603002	0.993381	0.912306	4796	314	4482	FALSE	FALSE	FALSE
Medical	Years: Opiates	linear	0.00278175	0.0243741	NA	0.909142	4843	NA	NA	FALSE	FALSE	FALSE	0.00376427	0.0246166	NA	0.878471	4789	NA	NA	FALSE	FALSE	FALSE
Tobacco	Smoke after waking	linear	0.111874	1.00574	NA	0.911436	3463	NA	NA	FALSE	FALSE	FALSE	0.149818	1.01494	NA	0.882657	3423	NA	NA	FALSE	FALSE	FALSE
Opiate	DSM-5 criterion count	linear	-0.00578083	0.0524746	NA	0.912284	4851	NA	NA	FALSE	FALSE	FALSE	-0.000336402	0.0528346	NA	0.99492	4797	NA	NA	FALSE	FALSE	FALSE
Sedatives	Criteria: Used more than intended	logistic	-0.0104822	0.0955592	0.989573	0.912653	4836	116	4720	FALSE	FALSE	FALSE	-0.00456495	0.0956608	0.995445	0.961939	4782	116	4666	FALSE	FALSE	FALSE
Anti-Social Personality Disorder	Criteria: Fraud, drug dealing, prostitution	logistic	-0.00342518	0.0315281	0.996581	0.913489	4831	1754	3077	FALSE	FALSE	FALSE	-0.00770617	0.0317152	0.992323	0.808021	4779	1729	3050	FALSE	FALSE	FALSE
Marijuana	Abuse criteria: Legal problems	logistic	-0.00826378	0.0778105	0.99177	0.915421	4836	182	4654	FALSE	FALSE	FALSE	-0.00216056	0.0789971	0.997842	0.978181	4782	177	4605	FALSE	FALSE	FALSE
Suicide	Hospitalization following attempt	logistic	-0.00935335	0.0938268	0.99069	0.920592	4806	120	4686	FALSE	FALSE	FALSE	-0.0373617	0.0965597	0.963328	0.698809	4754	113	4641	FALSE	FALSE	FALSE
Medical	Hospital: accident	logistic	0.00741494	0.0746886	1.00744	0.920918	4851	194	4657	FALSE	FALSE	FALSE	0.00331146	0.075046	1.00332	0.964804	4797	193	4604	FALSE	FALSE	FALSE
Cocaine	Withdrawal symptom: Nightmares	logistic	-0.0041887	0.0424832	0.99582	0.921459	4847	674	4173	FALSE	FALSE	FALSE	-0.0147929	0.0429927	0.985316	0.730786	4793	656	4137	FALSE	FALSE	FALSE
Cocaine	Number of times used	linear	-8.20263	85.3949	NA	0.923486	2054	NA	NA	FALSE	FALSE	FALSE	-4.57225	85.7404	NA	0.957477	2032	NA	NA	FALSE	FALSE	FALSE
Depression	Length of episode	linear	0.0695469	0.820126	NA	0.932429	2019	NA	NA	FALSE	FALSE	FALSE	0.0374394	0.82916	NA	0.96399	1967	NA	NA	FALSE	FALSE	FALSE
Alcohol	Abuse criteria: Use in hazardous situations	logistic	0.00256769	0.0303368	1.00257	0.932548	4850	2219	2631	FALSE	FALSE	FALSE	0.00165548	0.0305065	1.00166	0.956723	4796	2191	2605	FALSE	FALSE	FALSE
Panic Disorder	Symptom: Chest tightness	logistic	0.00609669	0.0731541	1.00612	0.933581	4807	202	4605	FALSE	FALSE	FALSE	-0.00320929	0.0745047	0.996796	0.965642	4757	194	4563	FALSE	FALSE	FALSE
Opiate	Withdrawal symptom: Intefere with functioining	logistic	0.00324947	0.0398818	1.00325	0.935062	4844	784	4060	FALSE	FALSE	FALSE	0.00654593	0.0400923	1.00657	0.870305	4790	777	4013	FALSE	FALSE	FALSE
Opiate	Craving	logistic	-0.00334246	0.0415305	0.996663	0.935854	4844	712	4132	FALSE	FALSE	FALSE	0.002279	0.0417122	1.00228	0.956428	4790	707	4083	FALSE	FALSE	FALSE
Alcohol	Craving	logistic	-0.00249088	0.0327069	0.997512	0.939294	4850	1379	3471	FALSE	FALSE	FALSE	-0.00783438	0.0329442	0.992196	0.81203	4796	1355	3441	FALSE	FALSE	FALSE
Other drug	Ever used: Solvents	logistic	-0.00587862	0.0777548	0.994139	0.939734	4835	178	4657	FALSE	FALSE	FALSE	-0.0176774	0.0787084	0.982478	0.822295	4781	173	4608	FALSE	FALSE	FALSE
Environment	Parental death before age 6	logistic	-0.00531552	0.0729736	0.994699	0.941932	4432	210	4222	FALSE	FALSE	FALSE	-0.00158695	0.0731864	0.998414	0.9827	4385	209	4176	FALSE	FALSE	FALSE
Suicide	Age at first attempt	linear	-0.0268113	0.381124	NA	0.943942	577	NA	NA	FALSE	FALSE	FALSE	0.0128219	0.384935	NA	0.97344	559	NA	NA	FALSE	FALSE	FALSE
Gambling	Cause problems	logistic	-0.00360339	0.0532766	0.996403	0.946076	4809	416	4393	FALSE	FALSE	FALSE	0.00392488	0.0537891	1.00393	0.941832	4758	409	4349	FALSE	FALSE	FALSE
Medical	Years: Alcohol	linear	0.0100781	0.149862	NA	0.946386	4818	NA	NA	FALSE	FALSE	FALSE	0.0122623	0.150732	NA	0.935166	4767	NA	NA	FALSE	FALSE	FALSE
Tobacco	Criteria: Continued use despite problems	logistic	-0.00203631	0.0310828	0.997966	0.947766	4850	1653	3197	FALSE	FALSE	FALSE	-0.00237041	0.0313216	0.997632	0.939674	4796	1620	3176	FALSE	FALSE	FALSE
ADHD	Criteria: Impairment in two or more settings	logistic	-0.00426269	0.0691643	0.995746	0.950856	4811	226	4585	FALSE	FALSE	FALSE	-0.011424	0.0702459	0.988641	0.87081	4761	218	4543	FALSE	FALSE	FALSE
Medical	HIV/AIDS	logistic	-0.00378703	0.0616118	0.99622	0.950988	4849	292	4557	FALSE	FALSE	FALSE	-0.00191829	0.062167	0.998084	0.975383	4795	286	4509	FALSE	FALSE	FALSE
Gambling	Pathological Gambling	logistic	0.00310123	0.0522994	1.00311	0.952715	4851	434	4417	FALSE	FALSE	FALSE	0.00698089	0.0523408	1.00701	0.893898	4797	434	4363	FALSE	FALSE	FALSE
Mania	Age at diagnosis	linear	0.03321	0.56092	NA	0.952821	367	NA	NA	FALSE	FALSE	FALSE	-0.151918	0.617449	NA	0.805816	321	NA	NA	FALSE	FALSE	FALSE
Anti-Social Personality Disorder	Criteria: Been arrested (for any reason)	logistic	0.00183777	0.0314792	1.00184	0.953446	4832	1691	3141	FALSE	FALSE	FALSE	0.00137191	0.0316684	1.00137	0.965446	4780	1667	3113	FALSE	FALSE	FALSE
Cocaine	Abuse criteria: Legal problems	logistic	0.00243381	0.0436607	1.00244	0.955546	4847	641	4206	FALSE	FALSE	FALSE	0.00215227	0.0440259	1.00215	0.96101	4793	631	4162	FALSE	FALSE	FALSE
Other drug	Age of first use	linear	-0.0081636	0.148583	NA	0.956199	719	NA	NA	FALSE	FALSE	FALSE	-0.0470577	0.150873	NA	0.755209	707	NA	NA	FALSE	FALSE	FALSE
Alcohol	Symptom of use: Other problems	logistic	-0.00471047	0.085789	0.995301	0.956212	4850	146	4704	FALSE	FALSE	FALSE	-0.0317525	0.0871868	0.968746	0.715716	4796	141	4655	FALSE	FALSE	FALSE
Alcohol	Withdrawal symptom: Headaches	logistic	-0.00210642	0.0403249	0.997896	0.95834	4850	763	4087	FALSE	FALSE	FALSE	-0.00305429	0.0407318	0.99695	0.940226	4796	745	4051	FALSE	FALSE	FALSE
Other drug	Withdrawal symptom: Anxiety	logistic	-0.00306473	0.0596306	0.99694	0.959011	4835	305	4530	FALSE	FALSE	FALSE	-0.00887166	0.0603141	0.991168	0.88306	4781	299	4482	FALSE	FALSE	FALSE
Tobacco	Tobacco Dependence (DSM-IV)	logistic	-0.00172527	0.0343573	0.998276	0.959951	4157	2662	1495	FALSE	FALSE	FALSE	0.00222614	0.0345432	1.00223	0.948616	4107	2626	1481	FALSE	FALSE	FALSE
Medical	Hospital: surgery	logistic	0.00239982	0.051269	1.0024	0.962666	4851	439	4412	FALSE	FALSE	FALSE	-0.00501741	0.0516074	0.994995	0.92255	4797	433	4364	FALSE	FALSE	FALSE
Other drug	Withdrawal symptom: Diarrhea	logistic	0.00297955	0.0656127	1.00298	0.96378	4835	247	4588	FALSE	FALSE	FALSE	0.0030801	0.0664031	1.00308	0.963004	4781	242	4539	FALSE	FALSE	FALSE
Opiate	Criteria: Continued use despite physical/psychological problems	logistic	0.00164496	0.0388578	1.00165	0.966233	4844	847	3997	FALSE	FALSE	FALSE	0.00623711	0.0390229	1.00626	0.873013	4790	840	3950	FALSE	FALSE	FALSE
Marijuana	Age at diagnosis	linear	0.00629652	0.152152	NA	0.966997	1211	NA	NA	FALSE	FALSE	FALSE	0.0109477	0.153803	NA	0.943266	1191	NA	NA	FALSE	FALSE	FALSE
Anti-Social Personality Disorder	Criteria: Irresponsibility	logistic	-0.00124981	0.0304812	0.998751	0.967294	4832	1852	2980	FALSE	FALSE	FALSE	-0.00106209	0.030663	0.998938	0.972369	4780	1826	2954	FALSE	FALSE	FALSE
Alcohol	Alcohol Abuse without Dependence	logistic	-0.00176526	0.0519881	0.998236	0.972913	2932	468	2464	FALSE	FALSE	FALSE	0.00159548	0.0521098	1.0016	0.975574	2892	467	2425	FALSE	FALSE	FALSE
Opiate	Withdrawal symptom: Pupil dilation	logistic	-0.00117405	0.0403225	0.998827	0.976772	4844	759	4085	FALSE	FALSE	FALSE	0.00503361	0.0405038	1.00505	0.901098	4790	753	4037	FALSE	FALSE	FALSE
Panic Disorder	Symptom: Numbness/tingling	logistic	-0.00220595	0.0888449	0.997796	0.980191	4807	133	4674	FALSE	FALSE	FALSE	-0.0123561	0.0913104	0.98772	0.892359	4757	125	4632	FALSE	FALSE	FALSE
ADHD	Criteria: Duration	logistic	0.00154271	0.06391	1.00154	0.980742	4811	266	4545	FALSE	FALSE	FALSE	-0.00457225	0.0647634	0.995438	0.943717	4761	258	4503	FALSE	FALSE	FALSE
Demographics	Number of miscarriages	linear	-0.00023824	0.0104056	NA	0.981735	4845	NA	NA	FALSE	FALSE	FALSE	-0.000191359	0.0104582	NA	0.985402	4792	NA	NA	FALSE	FALSE	FALSE
Schizophrenia	Criteria: Social/occupational dysfunction	logistic	-0.00164382	0.0807814	0.998358	0.983765	4819	162	4657	FALSE	FALSE	FALSE	0.0131164	0.0844342	1.0132	0.876549	4765	148	4617	FALSE	FALSE	FALSE
Alcohol	Withdrawal symptom: Anxiety	logistic	-0.000656641	0.0353895	0.999344	0.985196	4850	1081	3769	FALSE	FALSE	FALSE	-0.00688942	0.0357654	0.993134	0.84725	4796	1053	3743	FALSE	FALSE	FALSE
Schizophrenia	Criteria: Hallucinations	logistic	0.000897529	0.0620403	1.0009	0.988458	4820	285	4535	FALSE	FALSE	FALSE	-0.0175728	0.064387	0.982581	0.784911	4766	263	4503	FALSE	FALSE	FALSE
Alcohol	Symptom of use: Number health problems	linear	0.000128998	0.00937646	NA	0.989024	4851	NA	NA	FALSE	FALSE	FALSE	-0.00143119	0.00936317	NA	0.87852	4797	NA	NA	FALSE	FALSE	FALSE
Opiate	Withdrawal symptom: Increased heart rate	logistic	-0.000499312	0.0414629	0.999501	0.990392	4844	709	4135	FALSE	FALSE	FALSE	0.00327757	0.0416632	1.00328	0.937296	4790	703	4087	FALSE	FALSE	FALSE
Tobacco	Withdrawal symptom: Depressed mood	logistic	-0.000394468	0.0351639	0.999606	0.99105	4850	1095	3755	FALSE	FALSE	FALSE	-0.004549	0.0354348	0.995461	0.897851	4796	1075	3721	FALSE	FALSE	FALSE
Opiate	Ever used: Opiates	logistic	-0.000117944	0.0310025	0.999882	0.996965	4844	1862	2982	FALSE	FALSE	FALSE	0.000592281	0.0311582	1.00059	0.984834	4790	1839	2951	FALSE	FALSE	FALSE
Medical	Meningitis/encephalitis	logistic	NA	NA	NA	NA	4850	56	4794	NA	NA	NA	NA	NA	NA	NA	4796	55	4741	NA	NA	NA
Medical	Hospital: kidney	logistic	NA	NA	NA	NA	4851	78	4773	NA	NA	NA	NA	NA	NA	NA	4797	78	4719	NA	NA	NA
Medical	Hospital: asthma	logistic	NA	NA	NA	NA	4851	88	4763	NA	NA	NA	NA	NA	NA	NA	4797	88	4709	NA	NA	NA
Medical	Ever used: Mood stabilizers	logistic	NA	NA	NA	NA	4851	72	4779	NA	NA	NA	NA	NA	NA	NA	4797	67	4730	NA	NA	NA
Medical	Ever used: Hormone replacement	NA	NA	NA	NA	NA	4851	NA	NA	NA	NA	NA	NA	NA	NA	NA	4797	NA	NA	NA	NA	NA
Medical	Ever used: Lipid lowering meds	logistic	NA	NA	NA	NA	4851	2	4849	NA	NA	NA	NA	NA	NA	NA	4797	2	4795	NA	NA	NA
Medical	Ever used: Diabates meds	logistic	NA	NA	NA	NA	4851	1	4850	NA	NA	NA	NA	NA	NA	NA	4797	1	4796	NA	NA	NA
Alcohol	Reaction: Hives	logistic	NA	NA	NA	NA	4850	30	4820	NA	NA	NA	NA	NA	NA	NA	4796	28	4768	NA	NA	NA
Alcohol	Symptom of use: Pancreatitis	logistic	NA	NA	NA	NA	4850	89	4761	NA	NA	NA	NA	NA	NA	NA	4796	86	4710	NA	NA	NA
Alcohol	Symptom of use: Yellow jaundice	logistic	NA	NA	NA	NA	4850	30	4820	NA	NA	NA	NA	NA	NA	NA	4796	29	4767	NA	NA	NA
Alcohol	Symptom of use: Stomach Disease	logistic	NA	NA	NA	NA	4850	76	4774	NA	NA	NA	NA	NA	NA	NA	4796	73	4723	NA	NA	NA
Alcohol	Symptom of use: Heart damage	logistic	NA	NA	NA	NA	4850	33	4817	NA	NA	NA	NA	NA	NA	NA	4796	32	4764	NA	NA	NA
Cocaine	Symptom of use: Other health problems	NA	NA	NA	NA	NA	4847	NA	NA	NA	NA	NA	NA	NA	NA	NA	4793	NA	NA	NA	NA	NA
Cocaine	Cocaine Abuse without Dependence	logistic	NA	NA	NA	NA	4847	6	4841	NA	NA	NA	NA	NA	NA	NA	4793	6	4787	NA	NA	NA
Opiate	Opiate Abuse without Dependence	logistic	NA	NA	NA	NA	4844	15	4829	NA	NA	NA	NA	NA	NA	NA	4790	15	4775	NA	NA	NA
Stimulants	Craving	logistic	NA	NA	NA	NA	4835	76	4759	NA	NA	NA	NA	NA	NA	NA	4781	74	4707	NA	NA	NA
Sedatives	Craving	logistic	NA	NA	NA	NA	4836	64	4772	NA	NA	NA	NA	NA	NA	NA	4782	64	4718	NA	NA	NA
Stimulants	Age at desire	NA	NA	NA	NA	NA	69	NA	NA	NA	NA	NA	NA	NA	NA	NA	67	NA	NA	NA	NA	NA
Sedatives	Age at desire	NA	NA	NA	NA	NA	48	NA	NA	NA	NA	NA	NA	NA	NA	NA	48	NA	NA	NA	NA	NA
Marijuana	Withdrawal symptom: Diarrhea	logistic	NA	NA	NA	NA	4836	77	4759	NA	NA	NA	NA	NA	NA	NA	4782	75	4707	NA	NA	NA
Marijuana	Withdrawal symptom: Fever	logistic	NA	NA	NA	NA	4836	45	4791	NA	NA	NA	NA	NA	NA	NA	4782	44	4738	NA	NA	NA
Marijuana	Withdrawal symptom: Nausea	logistic	NA	NA	NA	NA	4836	81	4755	NA	NA	NA	NA	NA	NA	NA	4782	79	4703	NA	NA	NA
Stimulants	Withdrawal symptom: Depressed mood	logistic	NA	NA	NA	NA	4835	87	4748	NA	NA	NA	NA	NA	NA	NA	4781	85	4696	NA	NA	NA
Stimulants	Withdrawal symptom: Insomnia	logistic	NA	NA	NA	NA	4835	91	4744	NA	NA	NA	NA	NA	NA	NA	4781	88	4693	NA	NA	NA
Stimulants	Withdrawal symptom: Oversleeping	logistic	NA	NA	NA	NA	4835	89	4746	NA	NA	NA	NA	NA	NA	NA	4781	85	4696	NA	NA	NA
Stimulants	Withdrawal symptom: Craving	logistic	NA	NA	NA	NA	4835	81	4754	NA	NA	NA	NA	NA	NA	NA	4781	80	4701	NA	NA	NA
Stimulants	Withdrawal symptom: Slowed down	logistic	NA	NA	NA	NA	4835	82	4753	NA	NA	NA	NA	NA	NA	NA	4781	80	4701	NA	NA	NA
Stimulants	Withdrawal symptom: Nightmares	logistic	NA	NA	NA	NA	4835	32	4803	NA	NA	NA	NA	NA	NA	NA	4781	31	4750	NA	NA	NA
Stimulants	Withdrawal symptom: Paranoia	logistic	NA	NA	NA	NA	4835	39	4796	NA	NA	NA	NA	NA	NA	NA	4781	39	4742	NA	NA	NA
Sedatives	Withdrawal symptom: Depressed mood	logistic	NA	NA	NA	NA	4836	93	4743	NA	NA	NA	NA	NA	NA	NA	4782	92	4690	NA	NA	NA
Sedatives	Withdrawal symptom: Insomnia	logistic	NA	NA	NA	NA	4836	93	4743	NA	NA	NA	NA	NA	NA	NA	4782	93	4689	NA	NA	NA
Sedatives	Withdrawal symptom: Increased heart rate	logistic	NA	NA	NA	NA	4836	47	4789	NA	NA	NA	NA	NA	NA	NA	4782	46	4736	NA	NA	NA
Sedatives	Withdrawal symptom: Sweating	logistic	NA	NA	NA	NA	4836	63	4773	NA	NA	NA	NA	NA	NA	NA	4782	63	4719	NA	NA	NA
Sedatives	Withdrawal symptom: Fever	logistic	NA	NA	NA	NA	4836	29	4807	NA	NA	NA	NA	NA	NA	NA	4782	29	4753	NA	NA	NA
Sedatives	Withdrawal symptom: Nausea	logistic	NA	NA	NA	NA	4836	56	4780	NA	NA	NA	NA	NA	NA	NA	4782	56	4726	NA	NA	NA
Sedatives	Withdrawal symptom: Headaches	logistic	NA	NA	NA	NA	4836	52	4784	NA	NA	NA	NA	NA	NA	NA	4782	52	4730	NA	NA	NA
Sedatives	Withdrawal symptom: Hands shake	logistic	NA	NA	NA	NA	4836	51	4785	NA	NA	NA	NA	NA	NA	NA	4782	51	4731	NA	NA	NA
Sedatives	Withdrawal symptom: Twitching	logistic	NA	NA	NA	NA	4836	55	4781	NA	NA	NA	NA	NA	NA	NA	4782	55	4727	NA	NA	NA
Sedatives	Withdrawal symptom: Dizziness	logistic	NA	NA	NA	NA	4836	39	4797	NA	NA	NA	NA	NA	NA	NA	4782	39	4743	NA	NA	NA
Sedatives	Withdrawal symptom: Seizures	logistic	NA	NA	NA	NA	4836	7	4829	NA	NA	NA	NA	NA	NA	NA	4782	7	4775	NA	NA	NA
Sedatives	Withdrawal symptom: Hallucinations	logistic	NA	NA	NA	NA	4836	19	4817	NA	NA	NA	NA	NA	NA	NA	4782	19	4763	NA	NA	NA
Other drug	Withdrawal symptom: Seizures	logistic	NA	NA	NA	NA	4835	20	4815	NA	NA	NA	NA	NA	NA	NA	4781	20	4761	NA	NA	NA
Other drug	Withdrawal symptom: Hallucinations	logistic	NA	NA	NA	NA	4835	77	4758	NA	NA	NA	NA	NA	NA	NA	4781	76	4705	NA	NA	NA
Stimulants	Withdrawal symptom: Intefere with functioining	logistic	NA	NA	NA	NA	4835	85	4750	NA	NA	NA	NA	NA	NA	NA	4781	84	4697	NA	NA	NA
Sedatives	Withdrawal symptom: Intefere with functioining	logistic	NA	NA	NA	NA	4836	90	4746	NA	NA	NA	NA	NA	NA	NA	4782	90	4692	NA	NA	NA
Stimulants	Abuse criteria: Failure to fulfill obligations	logistic	NA	NA	NA	NA	4835	80	4755	NA	NA	NA	NA	NA	NA	NA	4781	80	4701	NA	NA	NA
Sedatives	Abuse criteria: Failure to fulfill obligations	logistic	NA	NA	NA	NA	4836	91	4745	NA	NA	NA	NA	NA	NA	NA	4782	91	4691	NA	NA	NA
Stimulants	Abuse criteria: Legal problems	logistic	NA	NA	NA	NA	4835	17	4818	NA	NA	NA	NA	NA	NA	NA	4781	17	4764	NA	NA	NA
Sedatives	Abuse criteria: Legal problems	logistic	NA	NA	NA	NA	4836	10	4826	NA	NA	NA	NA	NA	NA	NA	4782	10	4772	NA	NA	NA
Stimulants	Abuse criteria: Continued use despite social/interpersonal problems	logistic	NA	NA	NA	NA	4836	96	4740	NA	NA	NA	NA	NA	NA	NA	4782	96	4686	NA	NA	NA
Sedatives	Abuse criteria: Continued use despite social/interpersonal problems	logistic	NA	NA	NA	NA	4836	99	4737	NA	NA	NA	NA	NA	NA	NA	4782	99	4683	NA	NA	NA
Sedatives	Criteria: Time spent obtaining/using	logistic	NA	NA	NA	NA	4836	96	4740	NA	NA	NA	NA	NA	NA	NA	4782	96	4686	NA	NA	NA
Stimulants	Criteria: Tolerance	logistic	NA	NA	NA	NA	4835	94	4741	NA	NA	NA	NA	NA	NA	NA	4781	92	4689	NA	NA	NA
Sedatives	Criteria: Tolerance	logistic	NA	NA	NA	NA	4836	99	4737	NA	NA	NA	NA	NA	NA	NA	4782	99	4683	NA	NA	NA
Stimulants	Criteria: Reduction in other activties	logistic	NA	NA	NA	NA	4835	97	4738	NA	NA	NA	NA	NA	NA	NA	4781	97	4684	NA	NA	NA
Stimulants	Stimulant Abuse without Dependence	logistic	NA	NA	NA	NA	4836	17	4819	NA	NA	NA	NA	NA	NA	NA	4782	17	4765	NA	NA	NA
Sedatives	Sedative Abuse without Dependence	logistic	NA	NA	NA	NA	4836	16	4820	NA	NA	NA	NA	NA	NA	NA	4782	15	4767	NA	NA	NA
Other drug	Other drug Abuse without Dependence	logistic	NA	NA	NA	NA	4836	72	4764	NA	NA	NA	NA	NA	NA	NA	4782	70	4712	NA	NA	NA
Schizophrenia	Criteria: Disorganized speech	logistic	NA	NA	NA	NA	4819	19	4800	NA	NA	NA	NA	NA	NA	NA	4765	18	4747	NA	NA	NA
Schizophrenia	Criteria: Catatonic/disorganized behavior	logistic	NA	NA	NA	NA	4819	10	4809	NA	NA	NA	NA	NA	NA	NA	4765	7	4758	NA	NA	NA
Schizophrenia	Criteria: Negative symptoms	logistic	NA	NA	NA	NA	4819	70	4749	NA	NA	NA	NA	NA	NA	NA	4765	63	4702	NA	NA	NA
Schizophrenia	Schizophrenia	logistic	NA	NA	NA	NA	4399	6	4393	NA	NA	NA	NA	NA	NA	NA	4370	6	4364	NA	NA	NA
Depression	Episode caused by event	NA	NA	NA	NA	NA	4826	NA	NA	NA	NA	NA	NA	NA	NA	NA	4772	NA	NA	NA	NA	NA
Depression	Receive ECT	logistic	NA	NA	NA	NA	4826	10	4816	NA	NA	NA	NA	NA	NA	NA	4772	10	4762	NA	NA	NA
Mania	Mania	logistic	NA	NA	NA	NA	4516	37	4479	NA	NA	NA	NA	NA	NA	NA	4495	19	4476	NA	NA	NA
Mania	Prescribed medication	logistic	NA	NA	NA	NA	4816	52	4764	NA	NA	NA	NA	NA	NA	NA	4767	41	4726	NA	NA	NA
Mania	Frequent episodes	logistic	NA	NA	NA	NA	4816	90	4726	NA	NA	NA	NA	NA	NA	NA	4767	75	4692	NA	NA	NA
Mania	Bipolar II Disorder	logistic	NA	NA	NA	NA	4851	3	4848	NA	NA	NA	NA	NA	NA	NA	4797	3	4794	NA	NA	NA
Conduct Disorder	Criteria: Physically cruel to people	logistic	NA	NA	NA	NA	4833	59	4774	NA	NA	NA	NA	NA	NA	NA	4781	58	4723	NA	NA	NA
Conduct Disorder	Criteria: Stealing with confrontation	logistic	NA	NA	NA	NA	4832	65	4767	NA	NA	NA	NA	NA	NA	NA	4780	65	4715	NA	NA	NA
Conduct Disorder	Criteria: Forced sexual activity	logistic	NA	NA	NA	NA	4833	7	4826	NA	NA	NA	NA	NA	NA	NA	4781	7	4774	NA	NA	NA
Conduct Disorder	Criteria: Set fires	logistic	NA	NA	NA	NA	4833	52	4781	NA	NA	NA	NA	NA	NA	NA	4781	52	4729	NA	NA	NA
Conduct Disorder	Criteria: Vandalism	logistic	NA	NA	NA	NA	4833	86	4747	NA	NA	NA	NA	NA	NA	NA	4781	82	4699	NA	NA	NA
Anti-Social Personality Disorder	Criteria: Set fires	logistic	NA	NA	NA	NA	4833	18	4815	NA	NA	NA	NA	NA	NA	NA	4781	18	4763	NA	NA	NA
Anti-Social Personality Disorder	Criteria: Arrested for other reasons	logistic	NA	NA	NA	NA	4814	47	4767	NA	NA	NA	NA	NA	NA	NA	4763	47	4716	NA	NA	NA
ADHD	Prescribed medication	logistic	NA	NA	NA	NA	4811	13	4798	NA	NA	NA	NA	NA	NA	NA	4761	13	4748	NA	NA	NA
Anxiety	Symptom: Trembling	logistic	NA	NA	NA	NA	4808	37	4771	NA	NA	NA	NA	NA	NA	NA	4758	36	4722	NA	NA	NA
Anxiety	Symptom: Tense muscles	logistic	NA	NA	NA	NA	4808	36	4772	NA	NA	NA	NA	NA	NA	NA	4758	34	4724	NA	NA	NA
Anxiety	Symptom: Restlessness	logistic	NA	NA	NA	NA	4808	51	4757	NA	NA	NA	NA	NA	NA	NA	4758	49	4709	NA	NA	NA
Anxiety	Symptom: Tired	logistic	NA	NA	NA	NA	4808	44	4764	NA	NA	NA	NA	NA	NA	NA	4758	42	4716	NA	NA	NA
Anxiety	Symptom: Shortness of breath	logistic	NA	NA	NA	NA	4808	35	4773	NA	NA	NA	NA	NA	NA	NA	4758	33	4725	NA	NA	NA
Anxiety	Symptom: Heart racing	logistic	NA	NA	NA	NA	4808	37	4771	NA	NA	NA	NA	NA	NA	NA	4758	35	4723	NA	NA	NA
Anxiety	Symptom: Sweating	logistic	NA	NA	NA	NA	4808	31	4777	NA	NA	NA	NA	NA	NA	NA	4758	29	4729	NA	NA	NA
Anxiety	Symptom: Dry mouth	logistic	NA	NA	NA	NA	4808	36	4772	NA	NA	NA	NA	NA	NA	NA	4758	34	4724	NA	NA	NA
Anxiety	Symptom: Dizziness	logistic	NA	NA	NA	NA	4808	30	4778	NA	NA	NA	NA	NA	NA	NA	4758	28	4730	NA	NA	NA
Anxiety	Symptom: Nausea	logistic	NA	NA	NA	NA	4808	28	4780	NA	NA	NA	NA	NA	NA	NA	4758	27	4731	NA	NA	NA
Anxiety	Symptom: Flushes/chills	logistic	NA	NA	NA	NA	4808	25	4783	NA	NA	NA	NA	NA	NA	NA	4758	23	4735	NA	NA	NA
Anxiety	Symptom: Frequent urination	logistic	NA	NA	NA	NA	4808	24	4784	NA	NA	NA	NA	NA	NA	NA	4758	22	4736	NA	NA	NA
Anxiety	Symptom: Trouble swallowing	logistic	NA	NA	NA	NA	4808	26	4782	NA	NA	NA	NA	NA	NA	NA	4758	24	4734	NA	NA	NA
Anxiety	Symptom: On edge	logistic	NA	NA	NA	NA	4808	45	4763	NA	NA	NA	NA	NA	NA	NA	4758	43	4715	NA	NA	NA
Anxiety	Symptom: Easily startled	logistic	NA	NA	NA	NA	4808	43	4765	NA	NA	NA	NA	NA	NA	NA	4758	41	4717	NA	NA	NA
Anxiety	Symptom: Difficulty concentrating	logistic	NA	NA	NA	NA	4808	51	4757	NA	NA	NA	NA	NA	NA	NA	4758	49	4709	NA	NA	NA
Anxiety	Symptom: Difficulty sleeping	logistic	NA	NA	NA	NA	4808	54	4754	NA	NA	NA	NA	NA	NA	NA	4758	52	4706	NA	NA	NA
Anxiety	Symptom: Irritability	logistic	NA	NA	NA	NA	4808	47	4761	NA	NA	NA	NA	NA	NA	NA	4758	45	4713	NA	NA	NA
Anxiety	Cause substance use	logistic	NA	NA	NA	NA	4031	46	3985	NA	NA	NA	NA	NA	NA	NA	3997	45	3952	NA	NA	NA
Anxiety	Age at diagnosis	NA	NA	NA	NA	NA	56	NA	NA	NA	NA	NA	NA	NA	NA	NA	54	NA	NA	NA	NA	NA
Anxiety	Criteria: Excessive worry	logistic	NA	NA	NA	NA	4808	60	4748	NA	NA	NA	NA	NA	NA	NA	4758	58	4700	NA	NA	NA
Anxiety	Criteria: Difficult to control worry	logistic	NA	NA	NA	NA	4808	60	4748	NA	NA	NA	NA	NA	NA	NA	4758	58	4700	NA	NA	NA
Anxiety	Criteria: Physical reaction	logistic	NA	NA	NA	NA	4808	58	4750	NA	NA	NA	NA	NA	NA	NA	4758	56	4702	NA	NA	NA
Anxiety	Criteria: Significant distress	logistic	NA	NA	NA	NA	4808	44	4764	NA	NA	NA	NA	NA	NA	NA	4758	42	4716	NA	NA	NA
Anxiety	Generalized Anxiety Disorder	logistic	NA	NA	NA	NA	4010	37	3973	NA	NA	NA	NA	NA	NA	NA	3976	35	3941	NA	NA	NA
OCD	Criteria: Obsessional thoughts	logistic	NA	NA	NA	NA	4808	61	4747	NA	NA	NA	NA	NA	NA	NA	4758	57	4701	NA	NA	NA
OCD	Criteria: Recognize obsessions are excessive	logistic	NA	NA	NA	NA	4808	53	4755	NA	NA	NA	NA	NA	NA	NA	4758	49	4709	NA	NA	NA
OCD	Criteria: Significant distress	logistic	NA	NA	NA	NA	4808	47	4761	NA	NA	NA	NA	NA	NA	NA	4758	43	4715	NA	NA	NA
OCD	OCD obsession	logistic	NA	NA	NA	NA	4546	36	4510	NA	NA	NA	NA	NA	NA	NA	4500	32	4468	NA	NA	NA
OCD	OCD compulsion	logistic	NA	NA	NA	NA	4711	75	4636	NA	NA	NA	NA	NA	NA	NA	4668	71	4597	NA	NA	NA
OCD	Age at obession diagnosis	NA	NA	NA	NA	NA	45	NA	NA	NA	NA	NA	NA	NA	NA	NA	41	NA	NA	NA	NA	NA
OCD	Obessessive Compulsive Disorder	logistic	NA	NA	NA	NA	4775	89	4686	NA	NA	NA	NA	NA	NA	NA	4726	83	4643	NA	NA	NA
Panic Disorder	Symptom: Choking sensation	logistic	NA	NA	NA	NA	4807	93	4714	NA	NA	NA	NA	NA	NA	NA	4757	89	4668	NA	NA	NA

## Sheet: STable 5
Supplementary Table 5: PheWAS results for generalized anxiety disorder PGS in African Ancestry
			Generalized Anxiety Disorder										Generalized Anxiety Disorder as a covariate
Group	Simple Description	Type	beta	SE	OR	p	n_total	n_cases	n_controls	p.value	bonferroni	fdr	beta	SE	OR	p	n_total	n_cases	n_controls	p.value	bonferroni	fdr
Depression	Ever depressed	logistic	0.112632	0.0295781	1.11922	0.000140118	4826	2556	2270	TRUE	FALSE	FALSE	0.101465	0.0326075	1.10679	0.00186014	4008	1867	2141	TRUE	FALSE	FALSE
Environment	Household members cigarette smokers	logistic	0.123675	0.0332772	1.13165	0.000201989	4439	3039	1400	TRUE	FALSE	FALSE	0.136444	0.0361067	1.14619	0.000157519	3693	2477	1216	TRUE	FALSE	FALSE
Depression	Criteria: Depressed mood	logistic	0.104166	0.0294929	1.10978	0.000412605	4826	2329	2497	TRUE	FALSE	FALSE	0.10314	0.0329963	1.10865	0.00177318	4008	1671	2337	TRUE	FALSE	FALSE
Depression	Criteria: Difficulty concentrating	logistic	0.0999598	0.0297777	1.10513	0.000788303	4826	2041	2785	TRUE	FALSE	FALSE	0.0962212	0.0338295	1.101	0.00445092	4008	1439	2569	TRUE	FALSE	FALSE
Depression	Criterion count	linear	0.17574	0.0536691	NA	0.00106593	4851	NA	NA	TRUE	FALSE	FALSE	0.154077	0.0566272	NA	0.00653876	4010	NA	NA	TRUE	FALSE	FALSE
Depression	Criteria: Insomnia/hypersomnia	logistic	0.0882052	0.029571	1.09221	0.00285598	4826	2216	2610	TRUE	FALSE	FALSE	0.0815591	0.033175	1.08498	0.0139539	4008	1601	2407	TRUE	FALSE	FALSE
Marijuana	Criteria: Time spent obtaining/using	logistic	0.0935175	0.0324167	1.09803	0.00391593	4836	1489	3347	TRUE	FALSE	FALSE	0.112665	0.0366145	1.11926	0.00209063	4008	1129	2879	TRUE	FALSE	FALSE
Depression	Criteria: Worthlessness/excessive guilt	logistic	0.0862876	0.0299627	1.09012	0.00397891	4826	1943	2883	TRUE	FALSE	FALSE	0.0719548	0.034272	1.07461	0.0357711	4008	1352	2656	TRUE	FALSE	FALSE
Tobacco	Frequent use	logistic	0.087794	0.0305963	1.09176	0.00411205	4850	1768	3082	TRUE	FALSE	FALSE	0.0491267	0.0342353	1.05035	0.151295	4010	1341	2669	FALSE	FALSE	FALSE
Depression	Criteria: Change in appetite/weight	logistic	0.0841301	0.0296204	1.08777	0.00450748	4826	2157	2669	TRUE	FALSE	FALSE	0.0725845	0.0332748	1.07528	0.0291564	4008	1552	2456	TRUE	FALSE	FALSE
Stimulants	Withdrawal symptom: Sleepy	logistic	0.263028	0.0942438	1.30086	0.00525561	4835	121	4714	TRUE	FALSE	FALSE	NA	NA	NA	NA	4007	88	3919	NA	NA	NA
Depression	Criteria: Psychomotor agitation/retardation	logistic	0.0869129	0.031941	1.0908	0.00650758	4826	1463	3363	TRUE	FALSE	FALSE	0.082059	0.0372017	1.08552	0.0273991	4008	1007	3001	TRUE	FALSE	FALSE
Depression	Hospitalization	logistic	0.173163	0.0658133	1.18906	0.00851014	4826	248	4578	TRUE	FALSE	FALSE	0.12605	0.0809758	1.13434	0.119557	4008	162	3846	FALSE	FALSE	FALSE
Marijuana	Marijuana Dependence (DSM-IV)	logistic	0.0928691	0.0355012	1.09732	0.00889818	3877	1393	2484	TRUE	FALSE	FALSE	0.0853028	0.0402762	1.08905	0.03418	3221	1024	2197	TRUE	FALSE	FALSE
Stimulants	Withdrawal symptom: Sum	linear	0.0398177	0.0155189	NA	0.0103251	4851	NA	NA	TRUE	FALSE	FALSE	0.0323133	0.0156294	NA	0.0387543	4010	NA	NA	TRUE	FALSE	FALSE
Medical	Any other illness	logistic	0.09071	0.0360748	1.09495	0.0119203	4849	1049	3800	TRUE	FALSE	FALSE	0.0827783	0.0399592	1.0863	0.0383053	4008	840	3168	TRUE	FALSE	FALSE
Depression	Criteria: Suicidal ideation	logistic	0.0853305	0.034526	1.08908	0.0134552	4826	1139	3687	TRUE	FALSE	FALSE	0.079427	0.040888	1.08267	0.0520704	4008	769	3239	FALSE	FALSE	FALSE
Depression	Criteria: Loss of interest	logistic	0.0728756	0.0297503	1.0756	0.0143024	4826	2040	2786	TRUE	FALSE	FALSE	0.0630915	0.0335064	1.06512	0.0597049	4008	1484	2524	FALSE	FALSE	FALSE
Medical	Ever used: Antidepressants	logistic	0.0865512	0.0354051	1.09041	0.0145014	4851	1072	3779	TRUE	FALSE	FALSE	0.0792675	0.0413545	1.08249	0.0552656	4010	753	3257	FALSE	FALSE	FALSE
Environment	Aware of household members using drugs and alcohol	logistic	0.075034	0.0307646	1.07792	0.0147292	4440	2457	1983	TRUE	FALSE	FALSE	0.0640966	0.0336132	1.0662	0.0565349	3693	1950	1743	FALSE	FALSE	FALSE
Environment	Caregiver: Parent	logistic	-0.092391	0.038449	0.911749	0.0162635	4608	3735	873	TRUE	FALSE	FALSE	-0.0965498	0.0432253	0.907965	0.0255067	3815	3133	682	TRUE	FALSE	FALSE
Marijuana	Withdrawal symptom: Restlessness	logistic	0.0991542	0.0421107	1.10424	0.0185424	4836	699	4137	TRUE	FALSE	FALSE	0.116172	0.0501885	1.12319	0.0206282	4008	481	3527	TRUE	FALSE	FALSE
Environment	Caregiver: Other	logistic	0.208385	0.0890172	1.23169	0.0192345	4608	134	4474	TRUE	FALSE	FALSE	NA	NA	NA	NA	3815	95	3720	NA	NA	NA
Other drug	Withdrawal symptom: Nightmares	logistic	-0.206583	0.0884751	0.813358	0.0195469	4835	130	4705	TRUE	FALSE	FALSE	NA	NA	NA	NA	4007	98	3909	NA	NA	NA
Opiate	Withdrawal symptom: Eyes running	logistic	0.113002	0.0492195	1.11963	0.021683	4844	459	4385	TRUE	FALSE	FALSE	0.104136	0.0561262	1.10975	0.0635409	4010	347	3663	FALSE	FALSE	FALSE
Mania	Criteria: Racing thoughts	logistic	0.169736	0.0741533	1.18499	0.0220798	4816	196	4620	TRUE	FALSE	FALSE	0.135444	0.0987734	1.14504	0.170294	4007	106	3901	FALSE	FALSE	FALSE
Depression	Sought treatment	logistic	0.0864141	0.0389047	1.09026	0.0263393	4826	838	3988	TRUE	FALSE	FALSE	0.0886523	0.0461566	1.0927	0.0547712	4008	572	3436	FALSE	FALSE	FALSE
Mania	Criteria: Distractable	logistic	0.14171	0.0642502	1.15224	0.0274121	4816	265	4551	TRUE	FALSE	FALSE	0.179681	0.0873684	1.19684	0.0397252	4007	142	3865	TRUE	FALSE	FALSE
Opiate	Symptom of use: Paranoia	logistic	0.147988	0.0674043	1.1595	0.0281259	4844	229	4615	TRUE	FALSE	FALSE	0.185165	0.080256	1.20342	0.0210446	4010	158	3852	TRUE	FALSE	FALSE
Depression	Trouble functioning	logistic	0.0684058	0.0313216	1.0708	0.0289637	4826	1566	3260	TRUE	FALSE	FALSE	0.0614443	0.0360795	1.06337	0.088563	4008	1108	2900	FALSE	FALSE	FALSE
Depression	Criteria: Fatigue	logistic	0.0649598	0.029985	1.06712	0.0302798	4826	1944	2882	TRUE	FALSE	FALSE	0.0736493	0.0340635	1.07643	0.030609	4008	1386	2622	TRUE	FALSE	FALSE
Stimulants	Withdrawal symptom: Change in appetite	logistic	0.207607	0.09603	1.23073	0.0306263	4835	117	4718	TRUE	FALSE	FALSE	NA	NA	NA	NA	4007	83	3924	NA	NA	NA
Stimulants	Criteria: Continued use despite physical/psychological problems	logistic	0.203682	0.0944347	1.22591	0.0310169	4835	122	4713	TRUE	FALSE	FALSE	NA	NA	NA	NA	4007	89	3918	NA	NA	NA
Cocaine	Withdrawal symptom: Sleepy	logistic	0.0639674	0.0301091	1.06606	0.0336264	4847	2049	2798	TRUE	FALSE	FALSE	0.0396298	0.0335755	1.04043	0.237873	4010	1558	2452	FALSE	FALSE	FALSE
Other drug	Withdrawal symptom: Paranoia	logistic	-0.196151	0.0923785	0.821888	0.0337253	4835	119	4716	TRUE	FALSE	FALSE	NA	NA	NA	NA	4007	83	3924	NA	NA	NA
Alcohol	Symptom of use: Number psychological problems	linear	0.0504303	0.0238612	NA	0.0346104	4851	NA	NA	TRUE	FALSE	FALSE	0.0235076	0.0229659	NA	0.306093	4010	NA	NA	FALSE	FALSE	FALSE
Cocaine	Criteria: Withdrawal	logistic	0.0621849	0.029844	1.06416	0.0371908	4847	2309	2538	TRUE	FALSE	FALSE	0.0398821	0.033102	1.04069	0.228271	4010	1747	2263	FALSE	FALSE	FALSE
PTSD	Criteria: Avoidance	logistic	0.0688616	0.0330814	1.07129	0.0373811	4807	1294	3513	TRUE	FALSE	FALSE	0.0153059	0.0381113	1.01542	0.68797	4008	925	3083	FALSE	FALSE	FALSE
PTSD	Criterion count	linear	0.064149	0.030869	NA	0.0377528	4807	NA	NA	TRUE	FALSE	FALSE	0.0146822	0.0314783	NA	0.640937	4008	NA	NA	FALSE	FALSE	FALSE
Cocaine	Symptom of use: Overdose	logistic	0.120406	0.0584607	1.12795	0.0394361	4847	324	4523	TRUE	FALSE	FALSE	0.0739391	0.0669365	1.07674	0.269327	4010	244	3766	FALSE	FALSE	FALSE
PTSD	Criteria: Reexperiencing	logistic	0.0662082	0.0323101	1.06845	0.0404477	4807	1395	3412	TRUE	FALSE	FALSE	0.0170564	0.0369777	1.0172	0.644611	4008	1008	3000	FALSE	FALSE	FALSE
Cocaine	Two withdrawal symptoms occurred together	logistic	0.0609696	0.0298451	1.06287	0.0410651	4847	2201	2646	TRUE	FALSE	FALSE	0.0289283	0.0331836	1.02935	0.383337	4010	1669	2341	FALSE	FALSE	FALSE
Stimulants	Days of use per month	linear	1.1467	0.561198	NA	0.0418136	345	NA	NA	TRUE	FALSE	FALSE	1.44458	0.637236	NA	0.0242312	270	NA	NA	TRUE	FALSE	FALSE
Alcohol	Sought treatment	logistic	0.06146	0.0302247	1.06339	0.0420084	4850	2219	2631	TRUE	FALSE	FALSE	0.0428276	0.0337542	1.04376	0.20451	4010	1676	2334	FALSE	FALSE	FALSE
Marijuana	Criteria: Unsuccessful effort to decrease use	logistic	0.066064	0.0325923	1.0683	0.0426645	4836	1418	3418	TRUE	FALSE	FALSE	0.0830623	0.0369546	1.08661	0.0245963	4008	1066	2942	TRUE	FALSE	FALSE
Stimulants	Two withdrawal symptoms occurred together	logistic	0.191135	0.0943901	1.21062	0.0428721	4835	122	4713	TRUE	FALSE	FALSE	NA	NA	NA	NA	4007	88	3919	NA	NA	NA
Alcohol	Symptom of use: Olfactory hallucination	logistic	0.166747	0.0826008	1.18145	0.0435179	4850	153	4697	TRUE	FALSE	FALSE	NA	NA	NA	NA	4010	89	3921	NA	NA	NA
Suicide	Suicide attempt	logistic	0.0908764	0.0451023	1.09513	0.0439157	4806	575	4231	TRUE	FALSE	FALSE	0.03456	0.0526614	1.03516	0.511652	4006	408	3598	FALSE	FALSE	FALSE
Mania	Criteria: Grandiosity	logistic	0.19355	0.0968138	1.21355	0.0455866	4816	111	4705	TRUE	FALSE	FALSE	NA	NA	NA	NA	4007	65	3942	NA	NA	NA
Marijuana	Withdrawal symptom: Sweating	logistic	0.169515	0.0854105	1.18473	0.0471773	4836	147	4689	TRUE	FALSE	FALSE	NA	NA	NA	NA	4008	91	3917	NA	NA	NA
Marijuana	Withdrawal symptom: Stomach ache	logistic	0.171501	0.0867754	1.18708	0.0481124	4836	146	4690	TRUE	FALSE	FALSE	NA	NA	NA	NA	4008	84	3924	NA	NA	NA
Marijuana	DSM-5 criterion count	linear	0.0887893	0.0450634	NA	0.0488588	4851	NA	NA	TRUE	FALSE	FALSE	0.071358	0.0467653	NA	0.12712	4010	NA	NA	FALSE	FALSE	FALSE
Mania	Criteria: Excessive pleasurable activities	logistic	0.133932	0.0684878	1.14332	0.0505169	4816	231	4585	FALSE	FALSE	FALSE	0.173955	0.0935205	1.19	0.0628751	4007	123	3884	FALSE	FALSE	FALSE
Marijuana	Withdrawal symptom: Sum	linear	0.055926	0.0287115	NA	0.0514896	4851	NA	NA	FALSE	FALSE	FALSE	0.0434547	0.0277257	NA	0.117122	4010	NA	NA	FALSE	FALSE	FALSE
Anti-Social Personality Disorder	Criteria: Cheated on tasks	logistic	0.116166	0.0599061	1.12318	0.0524853	4829	304	4525	FALSE	FALSE	FALSE	0.126549	0.0705516	1.13491	0.0728589	4006	216	3790	FALSE	FALSE	FALSE
Medical	Hospital: heart	logistic	0.178242	0.0926873	1.19512	0.0544734	4851	124	4727	FALSE	FALSE	FALSE	NA	NA	NA	NA	4010	95	3915	NA	NA	NA
OCD	Age at compulsion diagnosis	linear	1.89036	0.975206	NA	0.0548814	136	NA	NA	FALSE	FALSE	FALSE	NA	NA	NA	NA	63	NA	NA	NA	NA	NA
Medical	Number of inpatient psychiatric treatment times	linear	0.128291	0.066895	NA	0.0551962	4808	NA	NA	FALSE	FALSE	FALSE	0.096362	0.0748534	NA	0.19805	3981	NA	NA	FALSE	FALSE	FALSE
Cocaine	Abuse criteria: Failure to fulfill obligations	logistic	0.058093	0.0303779	1.05981	0.0558324	4847	2000	2847	FALSE	FALSE	FALSE	0.0319099	0.033889	1.03242	0.346397	4010	1529	2481	FALSE	FALSE	FALSE
Medical	Years: Methadone	linear	-0.0085734	0.00448527	NA	0.0560052	4850	NA	NA	FALSE	FALSE	FALSE	-0.00914912	0.0045003	NA	0.0421182	4009	NA	NA	TRUE	FALSE	FALSE
Opiate	Symptom of use: Hallucinations	logistic	0.173608	0.0909539	1.18959	0.0562955	4844	125	4719	FALSE	FALSE	FALSE	NA	NA	NA	NA	4010	85	3925	NA	NA	NA
Alcohol	Withdrawal symptom: Nausea	logistic	0.0832254	0.0436308	1.08679	0.0564572	4850	625	4225	FALSE	FALSE	FALSE	0.077795	0.0514599	1.0809	0.130595	4010	438	3572	FALSE	FALSE	FALSE
Marijuana	Age of frequent use	linear	0.155814	0.0821246	NA	0.057889	2929	NA	NA	FALSE	FALSE	FALSE	0.151941	0.0925261	NA	0.100697	2317	NA	NA	FALSE	FALSE	FALSE
Sedatives	Days of use per month	linear	1.02868	0.541547	NA	0.0583831	338	NA	NA	FALSE	FALSE	FALSE	1.21028	0.639336	NA	0.0596036	246	NA	NA	FALSE	FALSE	FALSE
Environment	Lifetime Trauma Assessment	logistic	0.0585825	0.0310727	1.06033	0.0593844	4806	3106	1700	FALSE	FALSE	FALSE	0.0291482	0.0335134	1.02958	0.38444	4007	2485	1522	FALSE	FALSE	FALSE
Alcohol	Symptom of use: Nervousness	logistic	0.0788782	0.0419706	1.08207	0.0601941	4850	682	4168	FALSE	FALSE	FALSE	0.0662953	0.0523748	1.06854	0.205589	4010	426	3584	FALSE	FALSE	FALSE
Mania	Bipolar I Disorder	logistic	0.132055	0.0703484	1.14117	0.0604973	4846	215	4631	FALSE	FALSE	FALSE	0.123735	0.0954892	1.13172	0.195045	4008	114	3894	FALSE	FALSE	FALSE
Cocaine	Withdrawal symptom: Depressed mood	logistic	0.0582896	0.0310631	1.06002	0.0605882	4847	1669	3178	FALSE	FALSE	FALSE	0.0255941	0.0353058	1.02592	0.468497	4010	1213	2797	FALSE	FALSE	FALSE
Medical	Years: inhalants	linear	0.0068229	0.00366888	NA	0.0629934	4850	NA	NA	FALSE	FALSE	FALSE	0.00651452	0.00350297	NA	0.0629997	4009	NA	NA	FALSE	FALSE	FALSE
Anxiety	Ever anxious	logistic	0.0706197	0.0385969	1.07317	0.067299	4808	835	3973	FALSE	FALSE	FALSE	NA	NA	NA	NA	4010	37	3973	NA	NA	NA
Gambling	Ever gambled	logistic	-0.0675148	0.0370481	0.934714	0.0684016	4809	3803	1006	FALSE	FALSE	FALSE	-0.0802187	0.0402493	0.922914	0.0462564	4009	3152	857	TRUE	FALSE	FALSE
Alcohol	Alcohol use disorder (DSM-5)	logistic	0.0625182	0.0343338	1.06451	0.0686234	4549	3192	1357	FALSE	FALSE	FALSE	0.0409216	0.0369241	1.04177	0.267749	3747	2484	1263	FALSE	FALSE	FALSE
Opiate	Withdrawal symptom: Yawning	logistic	0.0892851	0.0491029	1.09339	0.0690144	4844	464	4380	FALSE	FALSE	FALSE	0.0644058	0.0547521	1.06653	0.239469	4010	371	3639	FALSE	FALSE	FALSE
Stimulants	Criteria: Withdrawal	logistic	0.170306	0.0937418	1.18567	0.0692539	4835	124	4711	FALSE	FALSE	FALSE	NA	NA	NA	NA	4007	90	3917	NA	NA	NA
Medical	Years: Alcohol to intoxication	linear	0.2476	0.136671	NA	0.0701031	4797	NA	NA	FALSE	FALSE	FALSE	0.151004	0.147678	NA	0.306598	3970	NA	NA	FALSE	FALSE	FALSE
PTSD	Criteria: Exposure to traumatic event	logistic	0.0531853	0.0294214	1.05463	0.0706522	4807	2474	2333	FALSE	FALSE	FALSE	0.0217765	0.0322422	1.02202	0.49942	4008	1944	2064	FALSE	FALSE	FALSE
Marijuana	Marijuana Abuse without Dependence	logistic	-0.146438	0.0818117	0.863779	0.0734638	4836	160	4676	FALSE	FALSE	FALSE	-0.120571	0.0903878	0.886414	0.182226	4008	132	3876	FALSE	FALSE	FALSE
Demographics	Never married	logistic	-0.0568015	0.0320139	0.944782	0.0760169	4851	2946	1905	FALSE	FALSE	FALSE	-0.0215384	0.0352411	0.978692	0.541085	4010	2393	1617	FALSE	FALSE	FALSE
PTSD	Post Traumatic Stress Disorder	logistic	0.0816596	0.04619	1.08509	0.0770765	2906	627	2279	FALSE	FALSE	FALSE	0.000105981	0.054977	1.00011	0.998462	2419	429	1990	FALSE	FALSE	FALSE
Gambling	Age of onset	linear	0.403026	0.229297	NA	0.0790427	1306	NA	NA	FALSE	FALSE	FALSE	0.334707	0.259197	NA	0.196879	1056	NA	NA	FALSE	FALSE	FALSE
Marijuana	Number of times used	linear	1.10225	0.628929	NA	0.0797574	3724	NA	NA	FALSE	FALSE	FALSE	0.957307	0.709685	NA	0.177466	2988	NA	NA	FALSE	FALSE	FALSE
Tobacco	Ever used: tobacco	logistic	0.0853569	0.0488576	1.08911	0.080628	4850	4323	527	FALSE	FALSE	FALSE	0.0836908	0.0513066	1.08729	0.10285	4010	3520	490	FALSE	FALSE	FALSE
Schizophrenia	Criteria: Characteristic symptoms	logistic	0.092423	0.0529592	1.09683	0.0809545	4820	395	4425	FALSE	FALSE	FALSE	0.0789263	0.0673411	1.08212	0.241182	4010	238	3772	FALSE	FALSE	FALSE
Medical	Hospital: outpatient surgery	linear	-0.0566411	0.0325561	NA	0.0819579	4843	NA	NA	FALSE	FALSE	FALSE	-0.0501075	0.0362373	NA	0.166816	4003	NA	NA	FALSE	FALSE	FALSE
Cocaine	Withdrawal symptom: Slowed down	logistic	0.0576947	0.0332144	1.05939	0.0823802	4847	1294	3553	FALSE	FALSE	FALSE	0.0310418	0.0379232	1.03153	0.413047	4010	952	3058	FALSE	FALSE	FALSE
Medical	Health rating	linear	0.0271724	0.015659	NA	0.0827585	4850	NA	NA	FALSE	FALSE	FALSE	0.0247284	0.017035	NA	0.146685	4009	NA	NA	FALSE	FALSE	FALSE
Other drug	Abuse criteria: Failure to fulfill obligations	logistic	-0.094866	0.0547458	0.909495	0.0831232	4835	366	4469	FALSE	FALSE	FALSE	-0.0833828	0.0626355	0.919999	0.183111	4007	275	3732	FALSE	FALSE	FALSE
Conduct Disorder	Crtiera: Stealing (without confrontation)	logistic	-0.0673681	0.0389	0.934851	0.0833044	4833	830	4003	FALSE	FALSE	FALSE	-0.0790705	0.043526	0.923975	0.069274	4009	654	3355	FALSE	FALSE	FALSE
Alcohol	Symptom of use: Clouded thinking	logistic	0.0578435	0.0334048	1.05955	0.0833461	4850	1250	3600	FALSE	FALSE	FALSE	0.023881	0.0393015	1.02417	0.543429	4010	858	3152	FALSE	FALSE	FALSE
PTSD	Criteria: Increased arousal	logistic	0.0641219	0.0372003	1.06622	0.0847637	4807	927	3880	FALSE	FALSE	FALSE	0.0294204	0.0438679	1.02986	0.502438	4008	642	3366	FALSE	FALSE	FALSE
Environment	Frequent drug/alcohol use in household	logistic	0.052562	0.0307009	1.05397	0.0868846	4440	1978	2462	FALSE	FALSE	FALSE	0.0410746	0.0339167	1.04193	0.225879	3693	1547	2146	FALSE	FALSE	FALSE
Marijuana	Criteria: Continued use despite physical/psychological problems	logistic	0.0665893	0.0390054	1.06886	0.0877879	4836	835	4001	FALSE	FALSE	FALSE	0.0262387	0.0466916	1.02659	0.574144	4008	570	3438	FALSE	FALSE	FALSE
Depression	Incapacitated	logistic	-0.0679485	0.0400305	0.934309	0.0896179	2536	1314	1222	FALSE	FALSE	FALSE	-0.0702247	0.0467269	0.932184	0.132872	1853	1017	836	FALSE	FALSE	FALSE
Alcohol	Withdrawal symptom: Weakness	logistic	0.0582382	0.0343271	1.05997	0.0897784	4850	1158	3692	FALSE	FALSE	FALSE	0.0408937	0.0401011	1.04174	0.307839	4010	822	3188	FALSE	FALSE	FALSE
Medical	Hospital: hernia	logistic	-0.157785	0.0944913	0.854034	0.0949528	4851	120	4731	FALSE	FALSE	FALSE	NA	NA	NA	NA	4010	91	3919	NA	NA	NA
Mania	Criteria: Talkative/pressured speech	logistic	0.110277	0.0666766	1.11659	0.0981467	4816	245	4571	FALSE	FALSE	FALSE	0.0768008	0.0897003	1.07983	0.391891	4007	130	3877	FALSE	FALSE	FALSE
Anti-Social Personality Disorder	Criteria: Breaking/entering	logistic	0.110829	0.0670887	1.1172	0.0985388	4832	235	4597	FALSE	FALSE	FALSE	0.130938	0.0754747	1.1399	0.0827652	4009	186	3823	FALSE	FALSE	FALSE
Mania	Criterion count	linear	0.0155044	0.00939684	NA	0.0990161	4820	NA	NA	FALSE	FALSE	FALSE	0.0119978	0.00837999	NA	0.152303	4009	NA	NA	FALSE	FALSE	FALSE
Alcohol	Withdrawal symptom: Restlessness	logistic	0.0560101	0.0340961	1.05761	0.100442	4850	1177	3673	FALSE	FALSE	FALSE	0.0179713	0.0400827	1.01813	0.653897	4010	812	3198	FALSE	FALSE	FALSE
Alcohol	Reaction: Nausea	logistic	-0.0786615	0.0479725	0.924353	0.101064	4850	507	4343	FALSE	FALSE	FALSE	-0.119309	0.0555229	0.887533	0.0316479	4010	371	3639	TRUE	FALSE	FALSE
Mania	Criteria: At least 3 symptoms	logistic	0.0995634	0.0607303	1.10469	0.101122	4816	298	4518	FALSE	FALSE	FALSE	0.0961578	0.0818791	1.10093	0.24024	4007	159	3848	FALSE	FALSE	FALSE
Alcohol	Alcohol Dependence (DSM-IV)	logistic	0.0563533	0.0347733	1.05797	0.105105	4049	2618	1431	FALSE	FALSE	FALSE	0.0291028	0.0378847	1.02953	0.442372	3315	1985	1330	FALSE	FALSE	FALSE
Alcohol	Reaction: Flush	logistic	-0.0701556	0.043429	0.932249	0.106222	4850	638	4212	FALSE	FALSE	FALSE	-0.0678779	0.050169	0.934375	0.17606	4010	467	3543	FALSE	FALSE	FALSE
Alcohol	Symptom of use: Auditory hallucination	logistic	0.0960637	0.059496	1.10083	0.106392	4850	309	4541	FALSE	FALSE	FALSE	0.00799675	0.0766556	1.00803	0.916915	4010	180	3830	FALSE	FALSE	FALSE
Cocaine	Withdrawal symptom: Craving	logistic	0.0488275	0.0303005	1.05004	0.107083	4847	1940	2907	FALSE	FALSE	FALSE	0.0183151	0.0339233	1.01848	0.589268	4010	1460	2550	FALSE	FALSE	FALSE
Demographics	Number of children	linear	0.0449855	0.0280596	NA	0.108953	4848	NA	NA	FALSE	FALSE	FALSE	0.0343491	0.0304642	NA	0.259588	4007	NA	NA	FALSE	FALSE	FALSE
Alcohol	Number of reactions	linear	-0.0236074	0.0147267	NA	0.108992	4851	NA	NA	FALSE	FALSE	FALSE	-0.0192294	0.0152092	NA	0.206187	4010	NA	NA	FALSE	FALSE	FALSE
Marijuana	Withdrawal symptom: Paranoia	logistic	0.140936	0.0879615	1.15135	0.109101	4836	140	4696	FALSE	FALSE	FALSE	NA	NA	NA	NA	4008	78	3930	NA	NA	NA
Alcohol	Symptom of use: Paranoia	logistic	0.0660188	0.0414216	1.06825	0.110975	4850	709	4141	FALSE	FALSE	FALSE	0.0728562	0.0514382	1.07558	0.156664	4010	444	3566	FALSE	FALSE	FALSE
Social Phobia	Criteria: Fear of social situations	logistic	0.0598257	0.0376352	1.06165	0.11192	4807	897	3910	FALSE	FALSE	FALSE	0.060298	0.0444161	1.06215	0.1746	4009	617	3392	FALSE	FALSE	FALSE
Marijuana	Criteria: Withdrawal	logistic	0.0595611	0.0374695	1.06137	0.111928	4836	945	3891	FALSE	FALSE	FALSE	0.0628519	0.0439846	1.06487	0.153018	4008	662	3346	FALSE	FALSE	FALSE
Medical	Years: Heroin	linear	0.134076	0.0843307	NA	0.111928	4832	NA	NA	FALSE	FALSE	FALSE	0.135569	0.0926333	NA	0.143409	3996	NA	NA	FALSE	FALSE	FALSE
Tobacco	Withdrawal symptom: Increased appetite	logistic	0.0473297	0.02988	1.04847	0.113195	4850	2098	2752	FALSE	FALSE	FALSE	0.0272898	0.0331249	1.02767	0.410027	4010	1654	2356	FALSE	FALSE	FALSE
Social Phobia	Criterion count	linear	0.0269136	0.0170876	NA	0.115315	4807	NA	NA	FALSE	FALSE	FALSE	0.0214064	0.0160948	NA	0.183588	4009	NA	NA	FALSE	FALSE	FALSE
Alcohol	Criteria: Withdrawal	logistic	0.0492409	0.0314201	1.05047	0.117073	4850	1557	3293	FALSE	FALSE	FALSE	0.0310703	0.036117	1.03156	0.389641	4010	1118	2892	FALSE	FALSE	FALSE
Alcohol	Symptom of use: Visual hallucination	logistic	0.0937707	0.0598667	1.09831	0.117273	4850	306	4544	FALSE	FALSE	FALSE	0.079419	0.0751612	1.08266	0.290672	4010	191	3819	FALSE	FALSE	FALSE
Other drug	Age at desire	linear	-0.423756	0.269705	NA	0.117273	293	NA	NA	FALSE	FALSE	FALSE	-0.349914	0.312085	NA	0.263497	222	NA	NA	FALSE	FALSE	FALSE
Other drug	Craving	logistic	-0.0893355	0.0571322	0.914539	0.117897	4835	331	4504	FALSE	FALSE	FALSE	-0.0486173	0.0653839	0.952546	0.457139	4007	251	3756	FALSE	FALSE	FALSE
Other drug	Withdrawal symptom: Craving	logistic	-0.0865757	0.0554078	0.917066	0.118166	4835	356	4479	FALSE	FALSE	FALSE	-0.0459389	0.0626277	0.9551	0.463239	4007	275	3732	FALSE	FALSE	FALSE
Cocaine	Withdrawal symptom: Sum	linear	0.0719939	0.0461242	NA	0.11862	4851	NA	NA	FALSE	FALSE	FALSE	0.0205467	0.0490184	NA	0.675119	4010	NA	NA	FALSE	FALSE	FALSE
Mania	Criteria: Impairment	logistic	0.0903666	0.0583936	1.09458	0.121732	4816	323	4493	FALSE	FALSE	FALSE	0.112576	0.077104	1.11916	0.144276	4007	180	3827	FALSE	FALSE	FALSE
Alcohol	Frequent use	logistic	0.0483417	0.0315514	1.04953	0.125483	4850	3090	1760	FALSE	FALSE	FALSE	0.0348695	0.0343227	1.03548	0.309662	4010	2411	1599	FALSE	FALSE	FALSE
Gambling	Criteria: Lies	logistic	0.0781866	0.0512046	1.08132	0.126775	4809	449	4360	FALSE	FALSE	FALSE	0.0462656	0.0576371	1.04735	0.422144	4009	352	3657	FALSE	FALSE	FALSE
Cocaine	Withdrawal symptom: Intefere with functioining	logistic	0.0462673	0.0303889	1.04735	0.127882	4847	1884	2963	FALSE	FALSE	FALSE	0.0235191	0.0340725	1.0238	0.490027	4010	1424	2586	FALSE	FALSE	FALSE
Medical	Number of medical problems	linear	0.0341873	0.0224692	NA	0.128195	4850	NA	NA	FALSE	FALSE	FALSE	0.0212189	0.0239199	NA	0.375087	4009	NA	NA	FALSE	FALSE	FALSE
Marijuana	Withdrawal symptom: Intefere with functioining	logistic	0.0720101	0.047912	1.07467	0.132848	4836	511	4325	FALSE	FALSE	FALSE	0.0515438	0.0569325	1.0529	0.36528	4008	355	3653	FALSE	FALSE	FALSE
Opiate	Withdrawal symptom: Craving	logistic	0.0601276	0.040505	1.06197	0.13769	4844	743	4101	FALSE	FALSE	FALSE	0.0574462	0.0454103	1.05913	0.205854	4010	583	3427	FALSE	FALSE	FALSE
Alcohol	Withdrawal symptom: Increased heart rate	logistic	0.0559267	0.0379147	1.05752	0.140195	4850	881	3969	FALSE	FALSE	FALSE	0.0243413	0.0446883	1.02464	0.585966	4010	613	3397	FALSE	FALSE	FALSE
Mania	Criteria: Decreased need for sleep	logistic	0.111412	0.0755759	1.11786	0.140436	4816	186	4630	FALSE	FALSE	FALSE	0.0414535	0.102515	1.04232	0.685943	4007	100	3907	FALSE	FALSE	FALSE
Other drug	Withdrawal symptom: Change in appetite	logistic	-0.0815199	0.0556032	0.921714	0.142621	4835	355	4480	FALSE	FALSE	FALSE	-0.0678175	0.0635793	0.934431	0.286125	4007	268	3739	FALSE	FALSE	FALSE
Panic Disorder	Symptom: Sum of reactions	linear	0.041996	0.0287363	NA	0.143965	4807	NA	NA	FALSE	FALSE	FALSE	0.0109005	0.0238383	NA	0.647504	4009	NA	NA	FALSE	FALSE	FALSE
Sedatives	Withdrawal symptom: Sum	linear	0.0272665	0.0187006	NA	0.144891	4851	NA	NA	FALSE	FALSE	FALSE	0.00387934	0.0182603	NA	0.83177	4010	NA	NA	FALSE	FALSE	FALSE
Social Phobia	Age at diagnosis	linear	-0.83144	0.569909	NA	0.146094	223	NA	NA	FALSE	FALSE	FALSE	-0.915331	0.711604	NA	0.200881	132	NA	NA	FALSE	FALSE	FALSE
Anti-Social Personality Disorder	Criteria: Shoplifting	logistic	-0.0548113	0.0379955	0.946664	0.14914	4833	877	3956	FALSE	FALSE	FALSE	-0.0601969	0.0425447	0.941579	0.157095	4009	687	3322	FALSE	FALSE	FALSE
Other drug	Abuse criteria: Legal problems	logistic	-0.120004	0.0832239	0.886917	0.149318	4835	149	4686	FALSE	FALSE	FALSE	-0.0946073	0.0957595	0.90973	0.323169	4007	111	3896	FALSE	FALSE	FALSE
Opiate	Regularly use	logistic	0.0505538	0.0351781	1.05185	0.150694	4844	1103	3741	FALSE	FALSE	FALSE	0.0389564	0.0393369	1.03973	0.322014	4010	871	3139	FALSE	FALSE	FALSE
Stimulants	Number of times used	linear	2.22443	1.55767	NA	0.153717	723	NA	NA	FALSE	FALSE	FALSE	1.27154	1.75949	NA	0.470187	568	NA	NA	FALSE	FALSE	FALSE
Schizophrenia	Age at diagnosis	linear	-1.20928	0.846823	NA	0.154737	229	NA	NA	FALSE	FALSE	FALSE	-1.73804	1.25327	NA	0.168303	125	NA	NA	FALSE	FALSE	FALSE
Medical	Migraine	logistic	0.0612682	0.0430857	1.06318	0.155024	4850	653	4197	FALSE	FALSE	FALSE	0.0544167	0.0487984	1.05592	0.264793	4009	502	3507	FALSE	FALSE	FALSE
Depression	Prescribed medication	logistic	0.0646841	0.0456812	1.06682	0.156779	4826	560	4266	FALSE	FALSE	FALSE	0.0444516	0.0546702	1.04545	0.416169	4008	378	3630	FALSE	FALSE	FALSE
Stimulants	Stimulant Dependence (DSM-IV)	logistic	0.12094	0.0859097	1.12856	0.159203	4731	146	4585	FALSE	FALSE	FALSE	0.102198	0.098305	1.1076	0.298523	3924	109	3815	FALSE	FALSE	FALSE
Panic Disorder	Symptom: Nausea	logistic	0.111658	0.0797817	1.11813	0.161649	4807	165	4642	FALSE	FALSE	FALSE	NA	NA	NA	NA	4009	85	3924	NA	NA	NA
Conduct Disorder	Criteria: Significant impairment	logistic	-0.0552363	0.0395075	0.946262	0.162076	4833	815	4018	FALSE	FALSE	FALSE	-0.0816356	0.0446341	0.921608	0.0674	4009	632	3377	FALSE	FALSE	FALSE
Opiate	Withdrawal symptom: Sweating	logistic	0.0558104	0.0399599	1.0574	0.162517	4844	767	4077	FALSE	FALSE	FALSE	0.0505335	0.0447289	1.05183	0.258572	4010	604	3406	FALSE	FALSE	FALSE
Mania	Criteria: Elevated/irritable mood	logistic	0.100948	0.0723689	1.10622	0.163043	4820	203	4617	FALSE	FALSE	FALSE	0.119275	0.0971249	1.12668	0.219424	4009	113	3896	FALSE	FALSE	FALSE
Cocaine	Sought treatment	logistic	0.0421301	0.0303537	1.04303	0.165146	4847	2563	2284	FALSE	FALSE	FALSE	0.0261443	0.0333549	1.02649	0.433145	4010	1996	2014	FALSE	FALSE	FALSE
Cocaine	Withdrawal symptom: Oversleeping	logistic	0.0430133	0.0311048	1.04395	0.166711	4847	1649	3198	FALSE	FALSE	FALSE	0.011394	0.0349141	1.01146	0.744165	4010	1253	2757	FALSE	FALSE	FALSE
Conduct Disorder	Criteria: Staying out at night	logistic	-0.0683998	0.0496389	0.933887	0.16822	4833	465	4368	FALSE	FALSE	FALSE	-0.107814	0.0562203	0.897794	0.0551479	4009	359	3650	FALSE	FALSE	FALSE
Panic Disorder	Cause substance use	logistic	0.108396	0.0787486	1.11449	0.168672	4807	170	4637	FALSE	FALSE	FALSE	NA	NA	NA	NA	4009	86	3923	NA	NA	NA
Other drug	Ever used: PCP	logistic	-0.0579684	0.0422458	0.94368	0.170011	4835	683	4152	FALSE	FALSE	FALSE	-0.0256228	0.0489245	0.974703	0.600472	4007	495	3512	FALSE	FALSE	FALSE
Marijuana	Criteria: Used more than intended	logistic	0.0455376	0.0332235	1.04659	0.170485	4836	1350	3486	FALSE	FALSE	FALSE	0.028634	0.0378808	1.02905	0.44971	4008	1001	3007	FALSE	FALSE	FALSE
Tobacco	Criteria: Used more than intended	logistic	0.0404846	0.0296489	1.04132	0.172106	4850	2640	2210	FALSE	FALSE	FALSE	0.019415	0.0326098	1.0196	0.551594	4010	2042	1968	FALSE	FALSE	FALSE
Other drug	Criteria: Used more than intended	logistic	-0.0676541	0.0495637	0.934584	0.172256	4835	456	4379	FALSE	FALSE	FALSE	-0.0356985	0.0564857	0.964931	0.527392	4007	346	3661	FALSE	FALSE	FALSE
Stimulants	DSM-5 criterion count	linear	0.0242898	0.0179861	NA	0.176926	4851	NA	NA	FALSE	FALSE	FALSE	0.0137366	0.0187876	NA	0.464728	4010	NA	NA	FALSE	FALSE	FALSE
Marijuana	Marijuana use disorder (DSM-5)	logistic	0.0432361	0.0320395	1.04418	0.177188	4396	2066	2330	FALSE	FALSE	FALSE	0.0440158	0.0356705	1.045	0.217219	3629	1569	2060	FALSE	FALSE	FALSE
Opiate	Withdrawal symptom: Muscle pain	logistic	0.0562145	0.0417026	1.05782	0.177663	4844	687	4157	FALSE	FALSE	FALSE	0.0480176	0.0465475	1.04919	0.302268	4010	543	3467	FALSE	FALSE	FALSE
Alcohol	Criteria: Unsuccessful effort to decrease use	logistic	0.0406007	0.0301806	1.04144	0.178543	4850	2769	2081	FALSE	FALSE	FALSE	0.0223095	0.033154	1.02256	0.501008	4010	2148	1862	FALSE	FALSE	FALSE
Marijuana	Criteria: Tolerance	logistic	0.0484234	0.0362427	1.04961	0.18152	4836	1045	3791	FALSE	FALSE	FALSE	0.0586395	0.0413053	1.06039	0.155706	4008	777	3231	FALSE	FALSE	FALSE
Opiate	Opiate Dependence (DSM-IV)	logistic	0.0496106	0.0373713	1.05086	0.184342	4719	936	3783	FALSE	FALSE	FALSE	0.0425765	0.0418176	1.0435	0.308607	3915	739	3176	FALSE	FALSE	FALSE
PTSD	Criteria: Significant distress	logistic	0.0552939	0.0416955	1.05685	0.184795	4807	693	4114	FALSE	FALSE	FALSE	-0.00137365	0.0499648	0.998627	0.978067	4008	471	3537	FALSE	FALSE	FALSE
Demographics	Separated	logistic	0.0767262	0.0579581	1.07975	0.185562	4851	329	4522	FALSE	FALSE	FALSE	0.0697492	0.06229	1.07224	0.26282	4010	281	3729	FALSE	FALSE	FALSE
Social Phobia	Criteria: Situation provokes anxiety	logistic	0.0751166	0.0567434	1.07801	0.185571	4807	341	4466	FALSE	FALSE	FALSE	0.0547657	0.0711711	1.05629	0.4416	4009	209	3800	FALSE	FALSE	FALSE
Anti-Social Personality Disorder	Criteria: Unlawful behaviors	logistic	0.0401664	0.0306263	1.04098	0.189689	4833	2711	2122	FALSE	FALSE	FALSE	0.0322419	0.0333739	1.03277	0.334004	4009	2146	1863	FALSE	FALSE	FALSE
Cocaine	Withdrawal symptom: Restlessness	logistic	0.039866	0.0304105	1.04067	0.189883	4847	1874	2973	FALSE	FALSE	FALSE	0.00685149	0.034262	1.00688	0.841501	4010	1387	2623	FALSE	FALSE	FALSE
OCD	Criteria: Interference	logistic	0.111625	0.0852615	1.11809	0.190463	4808	144	4664	FALSE	FALSE	FALSE	NA	NA	NA	NA	4010	68	3942	NA	NA	NA
Opiate	Symptom of use: Number of these problems	linear	0.0245711	0.018786	NA	0.190953	4851	NA	NA	FALSE	FALSE	FALSE	0.0259932	0.0194215	NA	0.180851	4010	NA	NA	FALSE	FALSE	FALSE
Demographics	Divorced	logistic	0.0544054	0.0417487	1.05591	0.192519	4851	768	4083	FALSE	FALSE	FALSE	0.0191507	0.0459857	1.01934	0.677081	4010	640	3370	FALSE	FALSE	FALSE
Tobacco	Criteria: Withdrawal	logistic	-0.0390201	0.0299526	0.961731	0.192668	4850	1953	2897	FALSE	FALSE	FALSE	-0.0517763	0.0336495	0.949541	0.123878	4010	1464	2546	FALSE	FALSE	FALSE
Opiate	Criteria: Used more than intended	logistic	0.0505001	0.0388693	1.0518	0.193866	4844	825	4019	FALSE	FALSE	FALSE	0.0416807	0.0436956	1.04256	0.340139	4010	642	3368	FALSE	FALSE	FALSE
Cocaine	Age at diagnosis	linear	0.154354	0.118973	NA	0.194605	2860	NA	NA	FALSE	FALSE	FALSE	0.273994	0.134029	NA	0.0410426	2235	NA	NA	TRUE	FALSE	FALSE
Marijuana	Criteria: Reduction in other activties	logistic	0.0486286	0.0376599	1.04983	0.196615	4836	921	3915	FALSE	FALSE	FALSE	0.0251139	0.0432385	1.02543	0.56136	4008	691	3317	FALSE	FALSE	FALSE
Opiate	Criteria: Unsuccessful effort to decrease use	logistic	0.0480761	0.0372724	1.04925	0.1971	4844	933	3911	FALSE	FALSE	FALSE	0.0535434	0.0417232	1.055	0.199387	4010	737	3273	FALSE	FALSE	FALSE
Social Phobia	Criteria: Recognize fear is excessive	logistic	0.0851989	0.0661243	1.08893	0.197584	4807	244	4563	FALSE	FALSE	FALSE	0.108768	0.0844207	1.1149	0.197605	4009	145	3864	FALSE	FALSE	FALSE
Anti-Social Personality Disorder	Criteria: Assumed an alias	logistic	-0.0749631	0.0583307	0.927778	0.198744	4833	327	4506	FALSE	FALSE	FALSE	-0.052748	0.066018	0.948619	0.424294	4009	253	3756	FALSE	FALSE	FALSE
Marijuana	Withdrawal symptom: Craving	logistic	0.0491792	0.0383968	1.05041	0.200258	4836	886	3950	FALSE	FALSE	FALSE	0.0578692	0.0446366	1.05958	0.19482	4008	637	3371	FALSE	FALSE	FALSE
PTSD	Criteria: Duration	logistic	0.052231	0.0409223	1.05362	0.201833	4807	724	4083	FALSE	FALSE	FALSE	-0.00331936	0.0486707	0.996686	0.945626	4008	497	3511	FALSE	FALSE	FALSE
ADHD	Age at diagnosis	linear	0.16485	0.12942	NA	0.203122	803	NA	NA	FALSE	FALSE	FALSE	0.160932	0.154558	NA	0.298253	530	NA	NA	FALSE	FALSE	FALSE
Environment	Witness/experience violent crime before age 13	logistic	0.046053	0.0362174	1.04713	0.203526	4433	1036	3397	FALSE	FALSE	FALSE	0.03074	0.0408467	1.03122	0.451709	3688	803	2885	FALSE	FALSE	FALSE
Tobacco	Criteria: Unsuccessful effort to decrease use	logistic	0.0395752	0.031142	1.04037	0.2038	4850	3086	1764	FALSE	FALSE	FALSE	0.0169116	0.0338616	1.01706	0.617474	4010	2436	1574	FALSE	FALSE	FALSE
Social Phobia	Criteria: Avoidance/distress	logistic	0.0722801	0.0568979	1.07496	0.203961	4807	339	4468	FALSE	FALSE	FALSE	0.0533185	0.0713044	1.05477	0.454605	4009	208	3801	FALSE	FALSE	FALSE
Medical	Ever received outpatient psychiatric treatment	logistic	0.0388791	0.0306085	1.03964	0.204011	4850	3015	1835	FALSE	FALSE	FALSE	0.0236251	0.0333402	1.02391	0.478568	4009	2348	1661	FALSE	FALSE	FALSE
Tobacco	Fagerstr√∂m Test for Nicotine Dependence	linear	0.0477238	0.0376866	NA	0.205454	4851	NA	NA	FALSE	FALSE	FALSE	-0.00239945	0.0405375	NA	0.952803	4010	NA	NA	FALSE	FALSE	FALSE
Social Phobia	Criteria: Significant impairment	logistic	0.0852608	0.0675082	1.089	0.2066	4807	233	4574	FALSE	FALSE	FALSE	0.109025	0.0863503	1.11519	0.206736	4009	138	3871	FALSE	FALSE	FALSE
Anti-Social Personality Disorder	Anti-Social Personality Disorder	logistic	-0.0587687	0.0468345	0.942925	0.209545	4851	521	4330	FALSE	FALSE	FALSE	-0.10245	0.0529143	0.902623	0.0528486	4010	404	3606	FALSE	FALSE	FALSE
PTSD	Sought treatment	logistic	0.068248	0.0545317	1.07063	0.210742	4807	378	4429	FALSE	FALSE	FALSE	0.0139579	0.0670411	1.01406	0.835073	4008	247	3761	FALSE	FALSE	FALSE
Stimulants	Regularly use	logistic	0.077551	0.0621361	1.08064	0.212001	4835	296	4539	FALSE	FALSE	FALSE	0.0270316	0.0699052	1.0274	0.698986	4007	231	3776	FALSE	FALSE	FALSE
Gambling	Criteria: Jeopardized relationships	logistic	0.077778	0.0623359	1.08088	0.212132	4809	295	4514	FALSE	FALSE	FALSE	0.0811179	0.0716677	1.0845	0.257693	4009	222	3787	FALSE	FALSE	FALSE
Stimulants	Ever injected	logistic	-0.0510232	0.0410312	0.950257	0.213676	4835	787	4048	FALSE	FALSE	FALSE	-0.0595311	0.0461366	0.942206	0.196939	4007	612	3395	FALSE	FALSE	FALSE
Alcohol	Age of regular use	linear	0.0817828	0.0658732	NA	0.214488	3972	NA	NA	FALSE	FALSE	FALSE	0.137299	0.0727455	NA	0.0591992	3203	NA	NA	FALSE	FALSE	FALSE
Anti-Social Personality Disorder	Criteria: Deceitful	logistic	-0.0416028	0.0336284	0.959251	0.216037	4833	1271	3562	FALSE	FALSE	FALSE	-0.0492871	0.037886	0.951908	0.193282	4009	972	3037	FALSE	FALSE	FALSE
Demographics	Education	linear	-0.0151864	0.01231	NA	0.217389	4848	NA	NA	FALSE	FALSE	FALSE	-0.0158798	0.013457	NA	0.238056	4007	NA	NA	FALSE	FALSE	FALSE
Stimulants	Ever used: Stimulants	logistic	-0.0501164	0.0406377	0.951119	0.217483	4835	806	4029	FALSE	FALSE	FALSE	-0.0589898	0.0456028	0.942716	0.195818	4007	629	3378	FALSE	FALSE	FALSE
Other drug	Age of first use	linear	-0.307291	0.249074	NA	0.218191	340	NA	NA	FALSE	FALSE	FALSE	-0.615328	0.29731	NA	0.0396321	239	NA	NA	TRUE	FALSE	FALSE
Marijuana	Regularly use	logistic	0.0380406	0.0310385	1.03877	0.220351	4836	2883	1953	FALSE	FALSE	FALSE	0.0300524	0.0338492	1.03051	0.374632	4008	2273	1735	FALSE	FALSE	FALSE
Agoraphobia	Cause substance use	logistic	0.102165	0.0835569	1.10757	0.221442	4213	150	4063	FALSE	FALSE	FALSE	NA	NA	NA	NA	3600	78	3522	NA	NA	NA
Marijuana	Withdrawal symptom: Anxiety	logistic	0.0552385	0.0452089	1.05679	0.221764	4836	578	4258	FALSE	FALSE	FALSE	0.0303767	0.0544266	1.03084	0.57676	4008	390	3618	FALSE	FALSE	FALSE
Marijuana	Craving	logistic	0.0451439	0.037146	1.04618	0.224248	4836	956	3880	FALSE	FALSE	FALSE	0.0329309	0.0430403	1.03348	0.444201	4008	689	3319	FALSE	FALSE	FALSE
Conduct Disorder	Criteria: Truancy	logistic	-0.0550125	0.0456625	0.946473	0.228295	4833	554	4279	FALSE	FALSE	FALSE	-0.0588103	0.0511164	0.942886	0.249931	4009	440	3569	FALSE	FALSE	FALSE
Gambling	Criteria: Unsuccessful effort to decrease	logistic	0.0741952	0.0618187	1.07702	0.23006	4809	292	4517	FALSE	FALSE	FALSE	0.0947668	0.0692741	1.0994	0.171313	4009	230	3779	FALSE	FALSE	FALSE
Alcohol	Criteria: Reduction in other activties	logistic	0.0360824	0.0302539	1.03674	0.233005	4850	1958	2892	FALSE	FALSE	FALSE	0.0251278	0.0341179	1.02545	0.461426	4010	1462	2548	FALSE	FALSE	FALSE
Sedatives	DSM-5 criterion count	linear	0.0224249	0.0189025	NA	0.235543	4851	NA	NA	FALSE	FALSE	FALSE	-0.000618778	0.0190792	NA	0.974129	4010	NA	NA	FALSE	FALSE	FALSE
Medical	Unconscious > 5 min	logistic	0.0540935	0.0457312	1.05558	0.236865	4850	553	4297	FALSE	FALSE	FALSE	0.0213184	0.0524497	1.02155	0.684409	4009	417	3592	FALSE	FALSE	FALSE
Mania	Criteria: Increase in goal-directed activity	logistic	0.0712598	0.0605747	1.07386	0.239437	4816	302	4514	FALSE	FALSE	FALSE	0.0747781	0.0789296	1.07765	0.343434	4007	173	3834	FALSE	FALSE	FALSE
Sedatives	Withdrawal symptom: Anxiety	logistic	0.116399	0.099113	1.12344	0.240232	4836	104	4732	FALSE	FALSE	FALSE	NA	NA	NA	NA	4008	71	3937	NA	NA	NA
Opiate	Withdrawal symptom: Sum	linear	0.0786522	0.0673706	NA	0.243084	4851	NA	NA	FALSE	FALSE	FALSE	0.0656826	0.0723905	NA	0.364283	4010	NA	NA	FALSE	FALSE	FALSE
Cocaine	DSM-5 criterion count	linear	0.0765086	0.0656119	NA	0.24364	4851	NA	NA	FALSE	FALSE	FALSE	0.0326587	0.0714137	NA	0.647468	4010	NA	NA	FALSE	FALSE	FALSE
Opiate	Opiate use disorder (DSM-5)	logistic	0.0423381	0.0363864	1.04325	0.2446	4786	1012	3774	FALSE	FALSE	FALSE	0.0386317	0.0408795	1.03939	0.344652	3956	794	3162	FALSE	FALSE	FALSE
Opiate	Frequent use	logistic	0.0424859	0.0365819	1.0434	0.245484	4844	983	3861	FALSE	FALSE	FALSE	0.0343607	0.0408228	1.03496	0.399954	4010	781	3229	FALSE	FALSE	FALSE
Gambling	Criteria: Gamble to escape from problems	logistic	0.0727458	0.0628212	1.07546	0.246872	4809	280	4529	FALSE	FALSE	FALSE	0.0414851	0.0735014	1.04236	0.572474	4009	204	3805	FALSE	FALSE	FALSE
Alcohol	DSM-5 criterion count	linear	0.0666284	0.0577178	NA	0.248401	4851	NA	NA	FALSE	FALSE	FALSE	0.0190094	0.061688	NA	0.757981	4010	NA	NA	FALSE	FALSE	FALSE
Stimulants	Age of frequent use	linear	0.271755	0.235721	NA	0.24982	336	NA	NA	FALSE	FALSE	FALSE	0.234864	0.278221	NA	0.399396	262	NA	NA	FALSE	FALSE	FALSE
Alcohol	Criteria: Tolerance	logistic	0.0341803	0.0298098	1.03477	0.251542	4850	2241	2609	FALSE	FALSE	FALSE	0.0288227	0.0331829	1.02924	0.385065	4010	1720	2290	FALSE	FALSE	FALSE
Stimulants	Withdrawal symptom: Restlessness	logistic	0.118364	0.103655	1.12565	0.253492	4835	101	4734	FALSE	FALSE	FALSE	NA	NA	NA	NA	4007	72	3935	NA	NA	NA
Other drug	Age of frequent use	linear	-0.209068	0.18316	NA	0.254071	716	NA	NA	FALSE	FALSE	FALSE	-0.214149	0.212419	NA	0.313839	551	NA	NA	FALSE	FALSE	FALSE
Opiate	Withdrawal symptom: Nose running	logistic	0.0464166	0.0407085	1.04751	0.254195	4844	735	4109	FALSE	FALSE	FALSE	0.0538071	0.0455692	1.05528	0.23769	4010	579	3431	FALSE	FALSE	FALSE
Opiate	Withdrawal symptom: Fever	logistic	0.0479541	0.0421053	1.04912	0.254741	4844	673	4171	FALSE	FALSE	FALSE	0.0501479	0.0466804	1.05143	0.282696	4010	543	3467	FALSE	FALSE	FALSE
Alcohol	Withdrawal symptom: Shaking	logistic	0.0473986	0.0420573	1.04854	0.259742	4850	676	4174	FALSE	FALSE	FALSE	0.0131983	0.0493196	1.01329	0.789001	4010	483	3527	FALSE	FALSE	FALSE
Sedatives	Criteria: Continued use despite physical/psychological problems	logistic	0.107219	0.0967545	1.11318	0.267793	4836	113	4723	FALSE	FALSE	FALSE	NA	NA	NA	NA	4008	76	3932	NA	NA	NA
Opiate	Withdrawal symptom: Depressed mood	logistic	0.0479725	0.0434488	1.04914	0.269543	4844	620	4224	FALSE	FALSE	FALSE	0.0356092	0.0491614	1.03625	0.468862	4010	475	3535	FALSE	FALSE	FALSE
Opiate	Criteria: Withdrawal	logistic	0.0412824	0.0376721	1.04215	0.273151	4844	901	3943	FALSE	FALSE	FALSE	0.0334185	0.0420105	1.03398	0.426334	4010	716	3294	FALSE	FALSE	FALSE
Panic Disorder	Anxiety between attacks	logistic	0.0907839	0.0830086	1.09503	0.2741	4807	152	4655	FALSE	FALSE	FALSE	NA	NA	NA	NA	4009	69	3940	NA	NA	NA
Stimulants	Criteria: Used more than intended	logistic	0.100815	0.0924212	1.10607	0.27535	4835	125	4710	FALSE	FALSE	FALSE	NA	NA	NA	NA	4007	94	3913	NA	NA	NA
Marijuana	Days of use per month	linear	0.179638	0.165506	NA	0.277835	3105	NA	NA	FALSE	FALSE	FALSE	0.279193	0.187532	NA	0.136676	2457	NA	NA	FALSE	FALSE	FALSE
Conduct Disorder	Truancy, suspended or expelled from school	logistic	0.041151	0.0379673	1.04201	0.27843	4833	3885	948	FALSE	FALSE	FALSE	0.0328543	0.0404444	1.0334	0.416601	4009	3158	851	FALSE	FALSE	FALSE
Medical	Ever used: Antipsychotics	logistic	0.0644724	0.0595373	1.0666	0.278857	4851	310	4541	FALSE	FALSE	FALSE	0.0594141	0.0730249	1.06121	0.415866	4010	200	3810	FALSE	FALSE	FALSE
Environment	Caregiver: Other relative	logistic	0.049657	0.0461043	1.05091	0.281454	4608	562	4046	FALSE	FALSE	FALSE	0.0536636	0.0509828	1.05513	0.292532	3815	456	3359	FALSE	FALSE	FALSE
Tobacco	Withdrawal symptom: Craving	logistic	-0.0343671	0.0323302	0.966217	0.287781	4850	1387	3463	FALSE	FALSE	FALSE	-0.0582144	0.0369583	0.943448	0.115225	4010	1020	2990	FALSE	FALSE	FALSE
Other drug	Other drug Dependence (DSM-IV)	logistic	-0.0497883	0.0472825	0.951431	0.292342	4775	512	4263	FALSE	FALSE	FALSE	-0.0245415	0.0539086	0.975757	0.648935	3963	387	3576	FALSE	FALSE	FALSE
Tobacco	Withdrawal symptom: Insomnia	logistic	-0.0371962	0.0355716	0.963487	0.295713	4850	1039	3811	FALSE	FALSE	FALSE	-0.0425688	0.0412115	0.958325	0.301634	4010	745	3265	FALSE	FALSE	FALSE
Panic Disorder	Frequent episodes	logistic	0.092117	0.0886909	1.09649	0.298977	4807	128	4679	FALSE	FALSE	FALSE	NA	NA	NA	NA	4009	68	3941	NA	NA	NA
Marijuana	Marijuana Abuse	logistic	0.0331216	0.0319285	1.03368	0.299563	4836	1676	3160	FALSE	FALSE	FALSE	0.0207757	0.0359011	1.02099	0.562797	4008	1281	2727	FALSE	FALSE	FALSE
Medical	Years: Cocaine	linear	0.122268	0.118385	NA	0.301749	4804	NA	NA	FALSE	FALSE	FALSE	0.0668395	0.129699	NA	0.606341	3975	NA	NA	FALSE	FALSE	FALSE
Alcohol	Alcohol Abuse	logistic	0.0317554	0.0308509	1.03227	0.30333	4850	2932	1918	FALSE	FALSE	FALSE	0.0174469	0.0336788	1.0176	0.604433	4010	2268	1742	FALSE	FALSE	FALSE
Medical	Stroke	logistic	0.103562	0.100998	1.10911	0.30518	4850	107	4743	FALSE	FALSE	FALSE	NA	NA	NA	NA	4009	77	3932	NA	NA	NA
Sedatives	Criteria: Reduction in other activties	logistic	0.0960902	0.093858	1.10086	0.305938	4836	118	4718	FALSE	FALSE	FALSE	NA	NA	NA	NA	4008	83	3925	NA	NA	NA
Medical	Ever used: Anxiolytics	logistic	0.0782091	0.0765676	1.08135	0.307047	4851	179	4672	FALSE	FALSE	FALSE	0.0811044	0.0969659	1.08448	0.402918	4010	107	3903	FALSE	FALSE	FALSE
Cocaine	Abuse criteria: Continued use despite social/interpersonal problems	logistic	0.031082	0.0304989	1.03157	0.308147	4847	2637	2210	FALSE	FALSE	FALSE	0.0106865	0.0334543	1.01074	0.749397	4010	2048	1962	FALSE	FALSE	FALSE
Other drug	Criteria: Reduction in other activties	logistic	-0.0518761	0.0510119	0.949446	0.309181	4835	429	4406	FALSE	FALSE	FALSE	-0.00873112	0.0583759	0.991307	0.881106	4007	322	3685	FALSE	FALSE	FALSE
Demographics	BMI	linear	0.0904408	0.0891154	NA	0.310217	4781	NA	NA	FALSE	FALSE	FALSE	0.0192878	0.0973556	NA	0.842964	3953	NA	NA	FALSE	FALSE	FALSE
Anti-Social Personality Disorder	Criteria: Impulsivity	logistic	-0.0329762	0.0328641	0.967562	0.315663	4832	1339	3493	FALSE	FALSE	FALSE	-0.0398847	0.0366266	0.9609	0.276174	4009	1046	2963	FALSE	FALSE	FALSE
Opiate	Withdrawal symptom: Increased heart rate	logistic	0.0411716	0.0412064	1.04203	0.317719	4844	709	4135	FALSE	FALSE	FALSE	0.0341397	0.0457861	1.03473	0.455888	4010	569	3441	FALSE	FALSE	FALSE
Medical	Years: Amphtamines	linear	0.0168707	0.0170299	NA	0.321904	4848	NA	NA	FALSE	FALSE	FALSE	0.0107842	0.0187274	NA	0.564747	4008	NA	NA	FALSE	FALSE	FALSE
Opiate	Withdrawal symptom: Insomnia	logistic	0.0392214	0.0397639	1.04	0.323958	4844	779	4065	FALSE	FALSE	FALSE	0.0418781	0.0443076	1.04277	0.344574	4010	621	3389	FALSE	FALSE	FALSE
Opiate	Symptom of use: Depression	logistic	0.0429555	0.0437238	1.04389	0.325889	4844	613	4231	FALSE	FALSE	FALSE	0.0327528	0.0493396	1.0333	0.506803	4010	472	3538	FALSE	FALSE	FALSE
Alcohol	Reaction: Heart palpitations	logistic	-0.0789044	0.0804372	0.924128	0.32662	4850	168	4682	FALSE	FALSE	FALSE	-0.0417965	0.0965605	0.959065	0.665122	4010	116	3894	FALSE	FALSE	FALSE
Alcohol	Age at diagnosis	linear	-0.127695	0.130794	NA	0.329004	2670	NA	NA	FALSE	FALSE	FALSE	-0.0391161	0.148127	NA	0.791752	2051	NA	NA	FALSE	FALSE	FALSE
Alcohol	Symptom of use: Vomit blood	logistic	0.0702599	0.0720104	1.07279	0.329218	4850	206	4644	FALSE	FALSE	FALSE	-0.00011457	0.0837299	0.999885	0.998908	4010	151	3859	FALSE	FALSE	FALSE
Other drug	DSM-5 criterion count	linear	-0.0376243	0.038679	NA	0.330735	4851	NA	NA	FALSE	FALSE	FALSE	-0.00986639	0.0407193	NA	0.808558	4010	NA	NA	FALSE	FALSE	FALSE
Medical	Any medical problem	logistic	0.0339378	0.0348989	1.03452	0.330821	4850	3681	1169	FALSE	FALSE	FALSE	0.023994	0.0375738	1.02428	0.523094	4009	2975	1034	FALSE	FALSE	FALSE
Sedatives	Sedatives use disorder (DSM-5)	logistic	0.0723189	0.0745169	1.075	0.331796	4800	191	4609	FALSE	FALSE	FALSE	0.00716733	0.0896771	1.00719	0.936298	3968	130	3838	FALSE	FALSE	FALSE
Medical	Hospital: hysterectomy	logistic	-0.0938151	0.0967493	0.910451	0.33221	4851	133	4718	FALSE	FALSE	FALSE	-0.0268832	0.104124	0.973475	0.796264	4010	112	3898	FALSE	FALSE	FALSE
OCD	Compulsion criterion count	linear	0.00649489	0.00669796	NA	0.332254	4808	NA	NA	FALSE	FALSE	FALSE	0.00384295	0.00552731	NA	0.486929	4010	NA	NA	FALSE	FALSE	FALSE
Agoraphobia	Ever agoraphobic	logistic	0.038984	0.0405848	1.03975	0.336775	4808	745	4063	FALSE	FALSE	FALSE	0.033422	0.0494086	1.03399	0.498761	4010	488	3522	FALSE	FALSE	FALSE
Anti-Social Personality Disorder	Criteria: Reckless disregard for safety	logistic	-0.0317253	0.0330768	0.968773	0.337488	4832	1386	3446	FALSE	FALSE	FALSE	-0.0440976	0.0364574	0.956861	0.226445	4009	1128	2881	FALSE	FALSE	FALSE
Alcohol	Criteria: Continued use despite physical/psychological problems	logistic	0.0290833	0.0304913	1.02951	0.340174	4850	1789	3061	FALSE	FALSE	FALSE	0.0145453	0.0348898	1.01465	0.676757	4010	1274	2736	FALSE	FALSE	FALSE
Conduct Disorder	Age at diagnosis	linear	0.157938	0.166005	NA	0.341599	1155	NA	NA	FALSE	FALSE	FALSE	0.2719	0.190944	NA	0.154817	873	NA	NA	FALSE	FALSE	FALSE
Tobacco	>100 cigarettes lifetime	logistic	0.031854	0.0335076	1.03237	0.341782	4850	3452	1398	FALSE	FALSE	FALSE	0.0161864	0.0362102	1.01632	0.654866	4010	2748	1262	FALSE	FALSE	FALSE
Opiate	Abuse criteria: Continued use despite social/interpersonal problems	logistic	0.037183	0.0393431	1.03788	0.344609	4844	806	4038	FALSE	FALSE	FALSE	0.0383091	0.0441669	1.03905	0.385739	4010	630	3380	FALSE	FALSE	FALSE
Sedatives	Abuse criteria: Use in hazardous situations	logistic	0.0901807	0.0956403	1.09437	0.345724	4836	113	4723	FALSE	FALSE	FALSE	NA	NA	NA	NA	4008	74	3934	NA	NA	NA
Stimulants	Stimulants use disorder (DSM-5)	logistic	0.0677182	0.0719317	1.07006	0.346487	4796	213	4583	FALSE	FALSE	FALSE	-0.00475839	0.082462	0.995253	0.953984	3965	160	3805	FALSE	FALSE	FALSE
Suicide	Suicidal ideation	logistic	0.0580235	0.061687	1.05974	0.346904	1521	351	1170	FALSE	FALSE	FALSE	0.0783367	0.0746966	1.08149	0.294302	1134	227	907	FALSE	FALSE	FALSE
Other drug	Ever used: Combination	logistic	-0.0396364	0.0422305	0.961139	0.34795	4835	695	4140	FALSE	FALSE	FALSE	-0.0419745	0.046929	0.958894	0.371095	4007	556	3451	FALSE	FALSE	FALSE
Gambling	Frequency of gambling	linear	-0.0195523	0.0209578	NA	0.350913	3804	NA	NA	FALSE	FALSE	FALSE	-0.0215574	0.0228082	NA	0.344649	3154	NA	NA	FALSE	FALSE	FALSE
Marijuana	Withdrawal symptom: Insomnia	logistic	0.0449316	0.0482104	1.04596	0.351342	4836	503	4333	FALSE	FALSE	FALSE	0.056652	0.0579687	1.05829	0.328427	4008	339	3669	FALSE	FALSE	FALSE
OCD	Criteria: Recognize compulsions are excessive	logistic	0.0847064	0.0909305	1.0884	0.351568	4808	124	4684	FALSE	FALSE	FALSE	NA	NA	NA	NA	4010	60	3950	NA	NA	NA
Medical	Emotional problems	logistic	0.0320595	0.0344875	1.03258	0.352579	4850	3683	1167	FALSE	FALSE	FALSE	0.0156547	0.0363673	1.01578	0.666861	4009	2905	1104	FALSE	FALSE	FALSE
Tobacco	Symptom of use: Psychological problems	logistic	0.0412261	0.0448715	1.04209	0.358222	4850	585	4265	FALSE	FALSE	FALSE	0.0565481	0.0531939	1.05818	0.287757	4010	409	3601	FALSE	FALSE	FALSE
Conduct Disorder	Criteria: Persistant pattern of behavior	logistic	-0.0374682	0.0410429	0.963225	0.361293	4833	724	4109	FALSE	FALSE	FALSE	-0.0960248	0.0468041	0.908441	0.0402056	4009	548	3461	TRUE	FALSE	FALSE
Opiate	Abuse criteria: Legal problems	logistic	-0.0626941	0.0690024	0.939231	0.363572	4844	224	4620	FALSE	FALSE	FALSE	-0.110225	0.0775762	0.895632	0.155357	4010	176	3834	FALSE	FALSE	FALSE
Anti-Social Personality Disorder	Criterion count	logistic	0.0276766	0.0305372	1.02806	0.364765	4833	2058	2775	FALSE	FALSE	FALSE	0.000472066	0.0337478	1.00047	0.98884	4009	1589	2420	FALSE	FALSE	FALSE
Medical	Diabetes	logistic	0.0487649	0.0539954	1.04997	0.366456	4850	412	4438	FALSE	FALSE	FALSE	0.0686063	0.0592733	1.07101	0.247086	4009	338	3671	FALSE	FALSE	FALSE
Sedatives	Criteria: Withdrawal	logistic	0.0835244	0.0924907	1.08711	0.366496	4836	120	4716	FALSE	FALSE	FALSE	NA	NA	NA	NA	4008	78	3930	NA	NA	NA
Marijuana	Withdrawal symptom: Change in appetite	logistic	0.0325756	0.036421	1.03311	0.371098	4836	1008	3828	FALSE	FALSE	FALSE	0.010877	0.042305	1.01094	0.797095	4008	723	3285	FALSE	FALSE	FALSE
Medical	Cancer	logistic	0.0900431	0.101565	1.09422	0.375319	4850	106	4744	FALSE	FALSE	FALSE	NA	NA	NA	NA	4009	82	3927	NA	NA	NA
Other drug	Other drug Abuse	logistic	-0.0401613	0.0454254	0.960634	0.376633	4836	560	4276	FALSE	FALSE	FALSE	-0.0126278	0.0518991	0.987452	0.807762	4008	422	3586	FALSE	FALSE	FALSE
Opiate	Symptom of use: Decreased social contact	logistic	0.0361329	0.0410217	1.03679	0.378413	4844	722	4122	FALSE	FALSE	FALSE	0.048605	0.0464769	1.04981	0.295659	4010	553	3457	FALSE	FALSE	FALSE
Stimulants	Age at diagnosis	linear	0.418202	0.476353	NA	0.381696	137	NA	NA	FALSE	FALSE	FALSE	0.907525	0.57359	NA	0.117322	100	NA	NA	FALSE	FALSE	FALSE
Opiate	Withdrawal symptom: Pupil dilation	logistic	0.0349451	0.0400847	1.03556	0.383328	4844	759	4085	FALSE	FALSE	FALSE	0.0374525	0.0447379	1.03816	0.402507	4010	602	3408	FALSE	FALSE	FALSE
Depression	Length of severe episode	linear	2.53773	2.91243	NA	0.38365	2493	NA	NA	FALSE	FALSE	FALSE	1.92741	3.0732	NA	0.530629	1830	NA	NA	FALSE	FALSE	FALSE
Cocaine	Criteria: Unsuccessful effort to decrease use	logistic	0.0273274	0.0314658	1.0277	0.385131	4847	2975	1872	FALSE	FALSE	FALSE	0.0117539	0.0342726	1.01182	0.731633	4010	2344	1666	FALSE	FALSE	FALSE
Other drug	Ever injected	logistic	-0.0464658	0.0535134	0.954597	0.385229	4835	411	4424	FALSE	FALSE	FALSE	-0.0710937	0.0626137	0.931375	0.256193	4007	292	3715	FALSE	FALSE	FALSE
Agoraphobia	Criterion count	linear	0.0188309	0.0216942	NA	0.385431	4808	NA	NA	FALSE	FALSE	FALSE	0.0176195	0.0202407	NA	0.38408	4010	NA	NA	FALSE	FALSE	FALSE
Cocaine	Abuse criteria: Use in hazardous situations	logistic	0.0266333	0.0310608	1.02699	0.391192	4847	2829	2018	FALSE	FALSE	FALSE	0.0204479	0.0339685	1.02066	0.547196	4010	2202	1808	FALSE	FALSE	FALSE
Sedatives	Two withdrawal symptoms occurred together	logistic	0.0828774	0.0968814	1.08641	0.392301	4836	110	4726	FALSE	FALSE	FALSE	NA	NA	NA	NA	4008	72	3936	NA	NA	NA
Opiate	Craving	logistic	0.0352984	0.0412808	1.03593	0.392507	4844	712	4132	FALSE	FALSE	FALSE	0.00548405	0.0459264	1.0055	0.904951	4010	570	3440	FALSE	FALSE	FALSE
Medical	Years: Sedatives	linear	0.0150233	0.0176391	NA	0.394422	4850	NA	NA	FALSE	FALSE	FALSE	-0.00074298	0.0157181	NA	0.962301	4009	NA	NA	FALSE	FALSE	FALSE
Tobacco	Age of first use	linear	0.0784814	0.092458	NA	0.396021	4323	NA	NA	FALSE	FALSE	FALSE	0.145139	0.104349	NA	0.164345	3520	NA	NA	FALSE	FALSE	FALSE
Other drug	Withdrawal symptom: Twitching	logistic	-0.0662146	0.0783099	0.93593	0.397806	4835	170	4665	FALSE	FALSE	FALSE	-0.0517602	0.0925464	0.949557	0.575965	4007	120	3887	FALSE	FALSE	FALSE
ADHD	Sought treatment	logistic	0.0844525	0.099987	1.08812	0.398315	4811	103	4708	FALSE	FALSE	FALSE	NA	NA	NA	NA	4010	66	3944	NA	NA	NA
Marijuana	Age of first use	linear	0.0472363	0.0559716	NA	0.398759	3890	NA	NA	FALSE	FALSE	FALSE	0.091431	0.0625063	NA	0.143637	3129	NA	NA	FALSE	FALSE	FALSE
Tobacco	Withdrawal symptom: Anxiety	logistic	-0.0261708	0.0310538	0.974169	0.399365	4850	1627	3223	FALSE	FALSE	FALSE	-0.0422629	0.0353085	0.958618	0.231322	4010	1200	2810	FALSE	FALSE	FALSE
Sedatives	Regularly use	logistic	0.0551001	0.0654214	1.05665	0.399657	4836	251	4585	FALSE	FALSE	FALSE	-0.0122095	0.0766065	0.987865	0.87337	4008	180	3828	FALSE	FALSE	FALSE
Cocaine	Withdrawal symptom: Insomnia	logistic	0.0261825	0.0315458	1.02653	0.406549	4847	1553	3294	FALSE	FALSE	FALSE	-0.0027938	0.0359307	0.99721	0.938023	4010	1142	2868	FALSE	FALSE	FALSE
Cocaine	Ever used: Cocaine	logistic	0.0282646	0.0340561	1.02867	0.40657	4847	3359	1488	FALSE	FALSE	FALSE	0.0155935	0.0368619	1.01572	0.672277	4010	2666	1344	FALSE	FALSE	FALSE
Other drug	Regularly use	logistic	-0.0342244	0.0413042	0.966355	0.407334	4835	710	4125	FALSE	FALSE	FALSE	0.00493134	0.0467756	1.00494	0.916038	4007	543	3464	FALSE	FALSE	FALSE
Medical	STD	logistic	-0.0269818	0.0326377	0.973379	0.408404	4850	1343	3507	FALSE	FALSE	FALSE	-0.0478699	0.0362386	0.953258	0.186513	4009	1070	2939	FALSE	FALSE	FALSE
Cocaine	Frequent use	logistic	0.025411	0.0311089	1.02574	0.414021	4847	2824	2023	FALSE	FALSE	FALSE	0.00519155	0.034019	1.00521	0.878708	4010	2220	1790	FALSE	FALSE	FALSE
Other drug	Number of times used	linear	1.42027	1.73933	NA	0.414485	645	NA	NA	FALSE	FALSE	FALSE	0.838573	1.91677	NA	0.661945	509	NA	NA	FALSE	FALSE	FALSE
Panic Disorder	Panic disorder	logistic	0.0713426	0.0877034	1.07395	0.415958	4660	134	4526	FALSE	FALSE	FALSE	NA	NA	NA	NA	3924	65	3859	NA	NA	NA
Suicide	Suicidal plan	logistic	0.0429637	0.0529003	1.0439	0.416698	1523	642	881	FALSE	FALSE	FALSE	0.0313013	0.0615965	1.0318	0.611337	1134	434	700	FALSE	FALSE	FALSE
Alcohol	Reaction: Sleepy	logistic	-0.0322698	0.039781	0.968245	0.417258	4850	779	4071	FALSE	FALSE	FALSE	0.000779285	0.0453102	1.00078	0.986278	4010	591	3419	FALSE	FALSE	FALSE
Medical	Hospital: infection	logistic	0.0667548	0.0823932	1.06903	0.417827	4851	155	4696	FALSE	FALSE	FALSE	0.0623398	0.0895653	1.06432	0.486412	4010	130	3880	FALSE	FALSE	FALSE
Alcohol	Abuse criteria: Continued use despite social/interpersonal problems	logistic	0.024185	0.0299904	1.02448	0.419997	4850	2521	2329	FALSE	FALSE	FALSE	0.00614241	0.0331849	1.00616	0.853153	4010	1925	2085	FALSE	FALSE	FALSE
Opiate	Two withdrawal symptoms occurred together	logistic	0.031472	0.0390932	1.03197	0.420791	4844	815	4029	FALSE	FALSE	FALSE	0.0392061	0.0434726	1.03998	0.367133	4010	654	3356	FALSE	FALSE	FALSE
Cocaine	Criteria: Time spent obtaining/using	logistic	0.0243332	0.0303235	1.02463	0.422291	4847	2604	2243	FALSE	FALSE	FALSE	0.0117153	0.0332914	1.01178	0.724913	4010	2017	1993	FALSE	FALSE	FALSE
Alcohol	Symptom of use: Depression	logistic	0.0265566	0.0331618	1.02691	0.423236	4850	1279	3571	FALSE	FALSE	FALSE	-0.00706358	0.0391055	0.992961	0.856659	4010	878	3132	FALSE	FALSE	FALSE
Demographics	Military service	logistic	0.0408389	0.0509992	1.04168	0.423261	4851	484	4367	FALSE	FALSE	FALSE	0.0540197	0.0553841	1.05551	0.32938	4010	411	3599	FALSE	FALSE	FALSE
Other drug	Criteria: Unsuccessful effort to decrease use	logistic	-0.0366811	0.0459454	0.963984	0.42466	4835	544	4291	FALSE	FALSE	FALSE	-0.00514639	0.052253	0.994867	0.921543	4007	415	3592	FALSE	FALSE	FALSE
Alcohol	Criteria: Time spent obtaining/using	logistic	0.0248128	0.0311378	1.02512	0.425525	4850	1667	3183	FALSE	FALSE	FALSE	0.0144711	0.0353451	1.01458	0.68223	4010	1241	2769	FALSE	FALSE	FALSE
Tobacco	Withdrawal symptom: Irritablility	logistic	-0.0236264	0.0297401	0.97665	0.426946	4850	2055	2795	FALSE	FALSE	FALSE	-0.0391989	0.0332494	0.961559	0.238423	4010	1553	2457	FALSE	FALSE	FALSE
Other drug	Withdrawal symptom: Pupil dilation	logistic	0.0503085	0.0636977	1.0516	0.429645	4835	262	4573	FALSE	FALSE	FALSE	0.0803013	0.073388	1.08361	0.273867	4007	194	3813	FALSE	FALSE	FALSE
Opiate	Criteria: Continued use despite physical/psychological problems	logistic	0.0303088	0.0386216	1.03077	0.432594	4844	847	3997	FALSE	FALSE	FALSE	0.0273632	0.0435728	1.02774	0.530011	4010	655	3355	FALSE	FALSE	FALSE
Schizophrenia	Criteria: Delusions	logistic	-0.0762775	0.0973625	0.926559	0.43337	4819	111	4708	FALSE	FALSE	FALSE	NA	NA	NA	NA	4010	49	3961	NA	NA	NA
Conduct Disorder	Criteria: Bullies/threatens others	logistic	-0.0397226	0.0508006	0.961056	0.434255	4833	448	4385	FALSE	FALSE	FALSE	-0.0657811	0.0584143	0.936336	0.260117	4009	334	3675	FALSE	FALSE	FALSE
Opiate	Withdrawal symptom: Diarrhea	logistic	0.034901	0.0447312	1.03552	0.43525	4844	577	4267	FALSE	FALSE	FALSE	0.0135729	0.0501043	1.01367	0.786474	4010	454	3556	FALSE	FALSE	FALSE
Tobacco	Criteria: Reduction in other activties	logistic	0.0373416	0.0481047	1.03805	0.437597	4850	490	4360	FALSE	FALSE	FALSE	-0.0669929	0.0574094	0.935202	0.243237	4010	336	3674	FALSE	FALSE	FALSE
Cocaine	Criteria: Tolerance	logistic	0.023342	0.0301387	1.02362	0.438644	4847	2089	2758	FALSE	FALSE	FALSE	-0.0105862	0.0335622	0.98947	0.752443	4010	1603	2407	FALSE	FALSE	FALSE
Conduct Disorder	Criteria: Breaking/entering	logistic	0.0659985	0.085281	1.06823	0.438993	4832	143	4689	FALSE	FALSE	FALSE	0.0834317	0.0973062	1.08701	0.391216	4009	110	3899	FALSE	FALSE	FALSE
Cocaine	Age at desire	linear	-0.112564	0.145448	NA	0.439071	2096	NA	NA	FALSE	FALSE	FALSE	-0.081794	0.164821	NA	0.619779	1602	NA	NA	FALSE	FALSE	FALSE
Schizophrenia	Criterion count	linear	0.00627922	0.00812108	NA	0.439442	4820	NA	NA	FALSE	FALSE	FALSE	0.00210523	0.00707338	NA	0.766003	4010	NA	NA	FALSE	FALSE	FALSE
Cocaine	Age of first use	linear	0.0652357	0.0847156	NA	0.441325	3172	NA	NA	FALSE	FALSE	FALSE	0.0747147	0.0956565	NA	0.434834	2516	NA	NA	FALSE	FALSE	FALSE
Depression	Major Depressive Disorder	logistic	0.037011	0.0481141	1.0377	0.441755	4802	503	4299	FALSE	FALSE	FALSE	0.0382347	0.0547512	1.03898	0.484967	3978	382	3596	FALSE	FALSE	FALSE
Gambling	Criteria: Increased money to achieve desired excitement	logistic	0.0336335	0.0437552	1.03421	0.442088	4809	648	4161	FALSE	FALSE	FALSE	0.0160852	0.0496234	1.01622	0.745828	4009	498	3511	FALSE	FALSE	FALSE
Alcohol	Criteria: Used more than intended	logistic	0.0237359	0.0308877	1.02402	0.442215	4850	3004	1846	FALSE	FALSE	FALSE	-0.00571952	0.0335165	0.994297	0.864501	4010	2316	1694	FALSE	FALSE	FALSE
Medical	Number of emergency room visits	linear	0.0915909	0.119464	NA	0.443309	4794	NA	NA	FALSE	FALSE	FALSE	0.0464407	0.129963	NA	0.720859	3967	NA	NA	FALSE	FALSE	FALSE
Other drug	Ever injected	logistic	-0.0448864	0.0585652	0.956106	0.443418	4835	325	4510	FALSE	FALSE	FALSE	-0.0567611	0.0665054	0.94482	0.393392	4007	250	3757	FALSE	FALSE	FALSE
Alcohol	Abuse criteria: Failure to fulfill obligations	logistic	0.0231139	0.0302331	1.02338	0.444556	4850	1944	2906	FALSE	FALSE	FALSE	-0.00355622	0.0340408	0.99645	0.916797	4010	1454	2556	FALSE	FALSE	FALSE
Cocaine	Cocaine Abuse	logistic	0.0239935	0.0314182	1.02428	0.445057	4847	2924	1923	FALSE	FALSE	FALSE	0.013768	0.0342964	1.01386	0.688095	4010	2291	1719	FALSE	FALSE	FALSE
Stimulants	Stimulant Abuse	logistic	0.0610997	0.0801198	1.063	0.4457	4836	169	4667	FALSE	FALSE	FALSE	0.00308333	0.0915391	1.00309	0.97313	4008	129	3879	FALSE	FALSE	FALSE
Panic Disorder	Symptom: Dizziness	logistic	0.0534603	0.0702139	1.05492	0.446423	4807	216	4591	FALSE	FALSE	FALSE	0.00780496	0.0936866	1.00784	0.933606	4009	119	3890	FALSE	FALSE	FALSE
Alcohol	Age of first intoxication	linear	0.0479816	0.0632433	NA	0.448085	4170	NA	NA	FALSE	FALSE	FALSE	0.113114	0.069651	NA	0.104467	3384	NA	NA	FALSE	FALSE	FALSE
Medical	Years: Barbituates	linear	-0.00572667	0.00755679	NA	0.448597	4850	NA	NA	FALSE	FALSE	FALSE	-0.00337744	0.00560917	NA	0.547122	4009	NA	NA	FALSE	FALSE	FALSE
Other drug	Number of times used	linear	0.940483	1.24258	NA	0.449389	686	NA	NA	FALSE	FALSE	FALSE	0.960092	1.41567	NA	0.497945	553	NA	NA	FALSE	FALSE	FALSE
Agoraphobia	Criteria: Agoraphobic fears	logistic	0.0462792	0.0612988	1.04737	0.450262	4355	292	4063	FALSE	FALSE	FALSE	0.034764	0.0823697	1.03538	0.67299	3686	164	3522	FALSE	FALSE	FALSE
Sedatives	Criteria: Unsuccessful effort to decrease use	logistic	0.0616133	0.0818488	1.06355	0.451588	4836	157	4679	FALSE	FALSE	FALSE	0.0506112	0.0982798	1.05191	0.606574	4008	108	3900	FALSE	FALSE	FALSE
Cocaine	Age of regularly use	linear	0.0682722	0.0916667	NA	0.456463	2805	NA	NA	FALSE	FALSE	FALSE	0.10032	0.102592	NA	0.328251	2213	NA	NA	FALSE	FALSE	FALSE
Tobacco	Four withdrawal symptoms occurred together	logistic	-0.0233071	0.0314261	0.976962	0.458302	4850	1546	3304	FALSE	FALSE	FALSE	-0.0545346	0.0359275	0.946926	0.129038	4010	1127	2883	FALSE	FALSE	FALSE
Alcohol	Two withdrawal symptoms occurred together	logistic	0.0239351	0.0322867	1.02422	0.458492	4850	1398	3452	FALSE	FALSE	FALSE	0.00290301	0.0374466	1.00291	0.938207	4010	992	3018	FALSE	FALSE	FALSE
Medical	Ever used: Asthma meds	logistic	0.057479	0.0777333	1.05916	0.459641	4851	184	4667	FALSE	FALSE	FALSE	0.0145354	0.0925075	1.01464	0.875145	4010	127	3883	FALSE	FALSE	FALSE
Other drug	Age of first use	linear	0.127019	0.172546	NA	0.461918	643	NA	NA	FALSE	FALSE	FALSE	0.0531266	0.208476	NA	0.798968	465	NA	NA	FALSE	FALSE	FALSE
Mania	Length of episode	linear	6.32593	8.60874	NA	0.462931	368	NA	NA	FALSE	FALSE	FALSE	8.8112	8.95075	NA	0.326122	212	NA	NA	FALSE	FALSE	FALSE
Environment	Number of caregivers	linear	0.016124	0.0221711	NA	0.467111	4419	NA	NA	FALSE	FALSE	FALSE	0.00593427	0.0203419	NA	0.770512	3676	NA	NA	FALSE	FALSE	FALSE
ADHD	Criteria: Hyperactivity-impulsivity	linear	0.0247624	0.0340703	NA	0.467381	4851	NA	NA	FALSE	FALSE	FALSE	-0.027613	0.0335144	NA	0.410038	4010	NA	NA	FALSE	FALSE	FALSE
Panic Disorder	Symptom: Trembling	logistic	-0.051177	0.0705654	0.950111	0.468304	4807	217	4590	FALSE	FALSE	FALSE	-0.166664	0.0975749	0.846484	0.0876247	4009	111	3898	FALSE	FALSE	FALSE
Gambling	Criteria: Persistant maladaptive behavior	logistic	0.0360536	0.049717	1.03671	0.468345	4811	477	4334	FALSE	FALSE	FALSE	0.0321508	0.0566851	1.03267	0.57059	4009	365	3644	FALSE	FALSE	FALSE
Gambling	Criteria: Preoccupation	logistic	-0.025654	0.0354977	0.974672	0.469867	4811	1124	3687	FALSE	FALSE	FALSE	-0.0218291	0.0394514	0.978407	0.580047	4009	906	3103	FALSE	FALSE	FALSE
Alcohol	Withdrawal symptom: Depressed mood	logistic	0.0237327	0.0329004	1.02402	0.470695	4850	1316	3534	FALSE	FALSE	FALSE	-0.0133991	0.0382568	0.98669	0.726158	4010	928	3082	FALSE	FALSE	FALSE
Other drug	Number of times used	linear	2.12552	2.94036	NA	0.470888	163	NA	NA	FALSE	FALSE	FALSE	0.175074	3.07802	NA	0.954758	113	NA	NA	FALSE	FALSE	FALSE
Other drug	Sought treatment	logistic	-0.0283366	0.0393036	0.972061	0.47093	3232	914	2318	FALSE	FALSE	FALSE	-0.0407209	0.0450258	0.960097	0.365789	2558	675	1883	FALSE	FALSE	FALSE
Suicide	Suicidal intent	logistic	0.038203	0.0532575	1.03894	0.473173	4806	394	4412	FALSE	FALSE	FALSE	-0.0595645	0.0628891	0.942175	0.34357	4006	273	3733	FALSE	FALSE	FALSE
Mania	Rapid cycling	logistic	0.0542701	0.075796	1.05577	0.47399	4816	183	4633	FALSE	FALSE	FALSE	NA	NA	NA	NA	4007	93	3914	NA	NA	NA
Marijuana	Abuse criteria: Failure to fulfill obligations	logistic	0.0290935	0.0408553	1.02952	0.476396	4836	740	4096	FALSE	FALSE	FALSE	-0.0104132	0.0472027	0.989641	0.8254	4008	547	3461	FALSE	FALSE	FALSE
Other drug	Withdrawal symptom: Slowed down	logistic	-0.0437199	0.0613962	0.957222	0.476407	4835	282	4553	FALSE	FALSE	FALSE	-0.00770595	0.0697717	0.992324	0.912056	4007	215	3792	FALSE	FALSE	FALSE
Panic Disorder	Criteria: Panic attacks	logistic	0.051065	0.0717907	1.05239	0.476896	4807	206	4601	FALSE	FALSE	FALSE	0.0719489	0.0993822	1.0746	0.469089	4009	104	3905	FALSE	FALSE	FALSE
Marijuana	Two withdrawal symptoms occurred together	logistic	0.0279664	0.0395852	1.02836	0.479886	4836	810	4026	FALSE	FALSE	FALSE	0.0235486	0.0466355	1.02383	0.613594	4008	568	3440	FALSE	FALSE	FALSE
Opiate	Number of times used	linear	68.9811	98.3067	NA	0.482996	1317	NA	NA	FALSE	FALSE	FALSE	72.7653	111.303	NA	0.51341	1056	NA	NA	FALSE	FALSE	FALSE
Marijuana	Abuse criteria: Legal problems	logistic	-0.0536967	0.0772502	0.947719	0.486991	4836	182	4654	FALSE	FALSE	FALSE	-0.0859135	0.0878801	0.917674	0.328262	4008	139	3869	FALSE	FALSE	FALSE
Stimulants	Criteria: Time spent obtaining/using	logistic	0.0675893	0.0980305	1.06993	0.490526	4835	113	4722	FALSE	FALSE	FALSE	NA	NA	NA	NA	4007	86	3921	NA	NA	NA
Other drug	Other drug use disorder (DSM-5)	logistic	-0.0298081	0.0433427	0.970632	0.491623	4760	630	4130	FALSE	FALSE	FALSE	0.0122294	0.0494462	1.0123	0.804655	3936	477	3459	FALSE	FALSE	FALSE
Sedatives	Sedative Abuse	logistic	0.0546471	0.0802429	1.05617	0.495859	4836	161	4675	FALSE	FALSE	FALSE	-0.0454887	0.096626	0.95553	0.637804	4008	110	3898	FALSE	FALSE	FALSE
Opiate	Age of first use	linear	0.092404	0.135835	NA	0.496437	1586	NA	NA	FALSE	FALSE	FALSE	-0.00827805	0.151363	NA	0.956394	1248	NA	NA	FALSE	FALSE	FALSE
Suicide	Number of suicide attempts	linear	-0.104028	0.152956	NA	0.496708	578	NA	NA	FALSE	FALSE	FALSE	-0.199977	0.157032	NA	0.203593	412	NA	NA	FALSE	FALSE	FALSE
Opiate	Symptom of use: Nervousness	logistic	0.0440731	0.0657003	1.04506	0.502335	4844	241	4603	FALSE	FALSE	FALSE	0.0824339	0.0780045	1.08593	0.29061	4010	167	3843	FALSE	FALSE	FALSE
Panic Disorder	Criterion count	linear	0.00383216	0.00578297	NA	0.507578	4807	NA	NA	FALSE	FALSE	FALSE	0.000759471	0.00481389	NA	0.874649	4009	NA	NA	FALSE	FALSE	FALSE
Opiate	Withdrawal symptom: Number times multiple symptoms	linear	-0.923724	1.3935	NA	0.507641	672	NA	NA	FALSE	FALSE	FALSE	-0.863651	1.55806	NA	0.579602	538	NA	NA	FALSE	FALSE	FALSE
Opiate	DSM-5 criterion count	linear	0.0339576	0.0520945	NA	0.514531	4851	NA	NA	FALSE	FALSE	FALSE	0.0167072	0.0558229	NA	0.764735	4010	NA	NA	FALSE	FALSE	FALSE
Opiate	Age at diagnosis	linear	0.162789	0.250161	NA	0.515385	894	NA	NA	FALSE	FALSE	FALSE	0.221138	0.282938	NA	0.434731	707	NA	NA	FALSE	FALSE	FALSE
Medical	Hospital: pregnancy	logistic	-0.0611228	0.0940169	0.940708	0.515611	4851	136	4715	FALSE	FALSE	FALSE	-0.0914958	0.101842	0.912565	0.368968	4010	114	3896	FALSE	FALSE	FALSE
Cocaine	Days of use per month	linear	0.0867949	0.133565	NA	0.515849	3140	NA	NA	FALSE	FALSE	FALSE	-0.0140832	0.153448	NA	0.926882	2488	NA	NA	FALSE	FALSE	FALSE
Other drug	Criteria: Continued use despite physical/psychological problems	logistic	-0.0325477	0.0501624	0.967976	0.516438	4835	446	4389	FALSE	FALSE	FALSE	0.00062975	0.0581546	1.00063	0.99136	4007	326	3681	FALSE	FALSE	FALSE
Cocaine	Craving	logistic	0.019355	0.0299628	1.01954	0.5183	4847	2179	2668	FALSE	FALSE	FALSE	0.0036059	0.0332982	1.00361	0.913765	4010	1671	2339	FALSE	FALSE	FALSE
Cocaine	Criteria: Continued use despite physical/psychological problems	logistic	0.0198174	0.030708	1.02002	0.518701	4847	2758	2089	FALSE	FALSE	FALSE	0.0145848	0.0336018	1.01469	0.664254	4010	2136	1874	FALSE	FALSE	FALSE
Other drug	Ever used: Other drugs	logistic	-0.0340603	0.053094	0.966513	0.521192	4835	420	4415	FALSE	FALSE	FALSE	-0.0582247	0.0623204	0.943438	0.350159	4007	296	3711	FALSE	FALSE	FALSE
Alcohol	Number of blackouts	linear	0.40026	0.624974	NA	0.521978	1594	NA	NA	FALSE	FALSE	FALSE	-0.0190178	0.710945	NA	0.978664	1217	NA	NA	FALSE	FALSE	FALSE
Tobacco	Sought treatment	logistic	0.0225316	0.0357588	1.02279	0.52863	4850	1026	3824	FALSE	FALSE	FALSE	0.0377527	0.0403474	1.03847	0.349432	4010	789	3221	FALSE	FALSE	FALSE
Opiate	Withdrawal symptom: Intefere with functioining	logistic	0.02452	0.0396276	1.02482	0.536074	4844	784	4060	FALSE	FALSE	FALSE	0.025995	0.044506	1.02634	0.559167	4010	613	3397	FALSE	FALSE	FALSE
Panic Disorder	Age at diagnosis	linear	0.898662	1.46094	NA	0.539036	262	NA	NA	FALSE	FALSE	FALSE	1.60028	2.04357	NA	0.435037	142	NA	NA	FALSE	FALSE	FALSE
Tobacco	Criteria: Time spent obtaining/using	logistic	0.0212499	0.0347593	1.02148	0.540972	4850	1114	3736	FALSE	FALSE	FALSE	-0.00191767	0.0393982	0.998084	0.961179	4010	838	3172	FALSE	FALSE	FALSE
Panic Disorder	Symptom: Flushes/chills	logistic	-0.0436542	0.0714889	0.957285	0.541436	4807	209	4598	FALSE	FALSE	FALSE	-0.180644	0.0954779	0.834733	0.0584918	4009	114	3895	FALSE	FALSE	FALSE
Social Phobia	Social phobia	logistic	0.0465963	0.0767447	1.0477	0.543745	4082	179	3903	FALSE	FALSE	FALSE	0.0207397	0.0996449	1.02096	0.835122	3488	103	3385	FALSE	FALSE	FALSE
Anti-Social Personality Disorder	Criteria: Deceitfulness	logistic	0.0185243	0.030571	1.0187	0.544553	4833	1915	2918	FALSE	FALSE	FALSE	-0.00178709	0.0339594	0.998215	0.958031	4009	1479	2530	FALSE	FALSE	FALSE
Stimulants	Criteria: Unsuccessful effort to decrease use	logistic	0.0485833	0.0811055	1.04978	0.549164	4835	163	4672	FALSE	FALSE	FALSE	0.0218759	0.092831	1.02212	0.813702	4007	123	3884	FALSE	FALSE	FALSE
Opiate	Symptom of use: Trouble concentrating	logistic	0.026241	0.0440907	1.02659	0.551737	4844	598	4246	FALSE	FALSE	FALSE	0.0143402	0.0499178	1.01444	0.773901	4010	458	3552	FALSE	FALSE	FALSE
Panic Disorder	Criteria: Concern about panic attacks	logistic	0.0391516	0.0660348	1.03993	0.553253	4807	246	4561	FALSE	FALSE	FALSE	-0.0426255	0.0912014	0.95827	0.64023	4009	125	3884	FALSE	FALSE	FALSE
Environment	Childhood Adversity	logistic	0.018652	0.0314838	1.01883	0.553562	4440	1652	2788	FALSE	FALSE	FALSE	0.00350078	0.0350152	1.00351	0.920361	3693	1298	2395	FALSE	FALSE	FALSE
Conduct Disorder	Conduct Disorder	logistic	0.0488717	0.0830268	1.05009	0.556113	4506	156	4350	FALSE	FALSE	FALSE	-0.03169	0.0972939	0.968807	0.74464	3750	113	3637	FALSE	FALSE	FALSE
Other drug	Age of first use	linear	-0.0847698	0.144994	NA	0.558976	719	NA	NA	FALSE	FALSE	FALSE	-0.0110584	0.16203	NA	0.945611	584	NA	NA	FALSE	FALSE	FALSE
Demographics	Employed	logistic	-0.0214595	0.0369685	0.978769	0.561592	3201	1801	1400	FALSE	FALSE	FALSE	-0.00481665	0.0402492	0.995195	0.904744	2726	1574	1152	FALSE	FALSE	FALSE
Sedatives	Sedative Dependence (DSM-IV)	logistic	0.050229	0.0867416	1.05151	0.562545	4750	140	4610	FALSE	FALSE	FALSE	NA	NA	NA	NA	3943	95	3848	NA	NA	NA
Other drug	Age of first use	linear	-0.123512	0.213716	NA	0.563539	596	NA	NA	FALSE	FALSE	FALSE	-0.111331	0.237824	NA	0.639918	475	NA	NA	FALSE	FALSE	FALSE
Depression	Number of episodes	linear	-0.113912	0.19776	NA	0.564659	2455	NA	NA	FALSE	FALSE	FALSE	-0.245725	0.220611	NA	0.265498	1804	NA	NA	FALSE	FALSE	FALSE
Alcohol	Withdrawal symptom: Headaches	logistic	0.0230304	0.0400167	1.0233	0.56494	4850	763	4087	FALSE	FALSE	FALSE	-0.0248556	0.0468601	0.975451	0.59582	4010	541	3469	FALSE	FALSE	FALSE
Other drug	Age at diagnosis	linear	-0.156129	0.271876	NA	0.566061	488	NA	NA	FALSE	FALSE	FALSE	-0.110492	0.318188	NA	0.728607	368	NA	NA	FALSE	FALSE	FALSE
Gambling	Criteria: Chase losses	logistic	-0.0237117	0.0416926	0.976567	0.569542	4809	734	4075	FALSE	FALSE	FALSE	-0.0144845	0.0466198	0.98562	0.756033	4009	584	3425	FALSE	FALSE	FALSE
Tobacco	Age at diagnosis	linear	0.0927846	0.164119	NA	0.57189	2409	NA	NA	FALSE	FALSE	FALSE	0.0801832	0.191161	NA	0.674935	1833	NA	NA	FALSE	FALSE	FALSE
Medical	Thyroid disease	logistic	-0.0507314	0.0907596	0.950534	0.576186	4850	138	4712	FALSE	FALSE	FALSE	-0.0495611	0.102372	0.951647	0.628296	4009	105	3904	FALSE	FALSE	FALSE
Opiate	Sought treatment	logistic	0.0220739	0.0395471	1.02232	0.57673	4844	791	4053	FALSE	FALSE	FALSE	0.0146876	0.0440071	1.0148	0.738563	4010	631	3379	FALSE	FALSE	FALSE
Cocaine	Regularly use	logistic	0.0177976	0.0322343	1.01796	0.580857	4847	3092	1755	FALSE	FALSE	FALSE	0.00714691	0.0350358	1.00717	0.838362	4010	2443	1567	FALSE	FALSE	FALSE
Anxiety	Symptom: Sum of physical reactions	linear	0.011971	0.0217357	NA	0.581828	4808	NA	NA	FALSE	FALSE	FALSE	-0.00475512	0.00573932	NA	0.407428	4010	NA	NA	FALSE	FALSE	FALSE
Medical	Years: Cannabis	linear	0.0718886	0.130778	NA	0.582553	4821	NA	NA	FALSE	FALSE	FALSE	0.0431848	0.14307	NA	0.762787	3988	NA	NA	FALSE	FALSE	FALSE
Gambling	Criteria: Irritability	logistic	-0.0342559	0.0623583	0.966324	0.582772	4809	289	4520	FALSE	FALSE	FALSE	-0.0262737	0.0713224	0.974068	0.712591	4009	221	3788	FALSE	FALSE	FALSE
Sedatives	Age of first use	linear	0.113079	0.206182	NA	0.583577	661	NA	NA	FALSE	FALSE	FALSE	0.128208	0.240853	NA	0.594761	495	NA	NA	FALSE	FALSE	FALSE
Depression	Age at diagnosis	linear	-0.145472	0.26645	NA	0.585169	1596	NA	NA	FALSE	FALSE	FALSE	0.170057	0.313132	NA	0.587182	1105	NA	NA	FALSE	FALSE	FALSE
Agoraphobia	Criteria: Avoidance/distress	logistic	0.0427086	0.0784034	1.04363	0.58594	4808	174	4634	FALSE	FALSE	FALSE	0.0604711	0.0977717	1.06234	0.536251	4010	111	3899	FALSE	FALSE	FALSE
Anti-Social Personality Disorder	Criteria: Enjoyment from deceit	logistic	0.0313854	0.0576466	1.03188	0.586136	4830	329	4501	FALSE	FALSE	FALSE	0.045461	0.0673988	1.04651	0.499989	4009	237	3772	FALSE	FALSE	FALSE
Sedatives	Withdrawal symptom: Restlessness	logistic	0.0544694	0.10121	1.05598	0.590453	4836	101	4735	FALSE	FALSE	FALSE	NA	NA	NA	NA	4008	65	3943	NA	NA	NA
Cocaine	Cocaine use disorder (DSM-5)	logistic	0.0173904	0.0323589	1.01754	0.590977	4801	3056	1745	FALSE	FALSE	FALSE	0.00565244	0.0352244	1.00567	0.872511	3965	2408	1557	FALSE	FALSE	FALSE
Alcohol	Blackout	logistic	0.0158605	0.0298356	1.01599	0.595006	4850	2154	2696	FALSE	FALSE	FALSE	0.00563746	0.0332794	1.00565	0.865484	4010	1628	2382	FALSE	FALSE	FALSE
Cocaine	Cocaine Dependence (DSM-IV)	logistic	0.0171447	0.0324969	1.01729	0.597792	4683	2936	1747	FALSE	FALSE	FALSE	0.00453641	0.0353961	1.00455	0.898021	3859	2296	1563	FALSE	FALSE	FALSE
Sedatives	Age at diagnosis	linear	0.387464	0.733469	NA	0.598391	123	NA	NA	FALSE	FALSE	FALSE	NA	NA	NA	NA	81	NA	NA	NA	NA	NA
Medical	Asthma	logistic	0.0192045	0.0367157	1.01939	0.600932	4850	968	3882	FALSE	FALSE	FALSE	0.00833644	0.0409517	1.00837	0.838691	4009	761	3248	FALSE	FALSE	FALSE
Anti-Social Personality Disorder	Criteria: Been arrested (for any reason)	logistic	0.0163499	0.0312685	1.01648	0.601053	4832	1691	3141	FALSE	FALSE	FALSE	0.0120672	0.034702	1.01214	0.728037	4009	1340	2669	FALSE	FALSE	FALSE
Gambling	Cause problems	logistic	0.0275478	0.0528456	1.02793	0.602166	4809	416	4393	FALSE	FALSE	FALSE	0.0204102	0.0599561	1.02062	0.733541	4009	323	3686	FALSE	FALSE	FALSE
Other drug	Withdrawal symptom: Increased heart rate	logistic	0.0362008	0.0696707	1.03686	0.603344	4835	215	4620	FALSE	FALSE	FALSE	0.0550338	0.0801475	1.05658	0.492299	4007	161	3846	FALSE	FALSE	FALSE
Demographics	Number of miscarriages	linear	0.00533178	0.0103286	NA	0.605726	4845	NA	NA	FALSE	FALSE	FALSE	-0.00380057	0.0117122	NA	0.745578	4006	NA	NA	FALSE	FALSE	FALSE
Other drug	Age of first use	linear	0.163533	0.319841	NA	0.609882	167	NA	NA	FALSE	FALSE	FALSE	0.200763	0.359418	NA	0.5777	115	NA	NA	FALSE	FALSE	FALSE
OCD	Criteria: Compulsions & repetitive behaviors	logistic	0.0462545	0.0907214	1.04734	0.610155	4808	126	4682	FALSE	FALSE	FALSE	NA	NA	NA	NA	4010	61	3949	NA	NA	NA
ADHD	Attention Deficit Hyperactivity Disorder	logistic	0.050646	0.100017	1.05195	0.612594	4024	103	3921	FALSE	FALSE	FALSE	NA	NA	NA	NA	3456	72	3384	NA	NA	NA
Tobacco	Criteria: Tolerance	logistic	0.0148549	0.0296337	1.01497	0.616171	4850	2156	2694	FALSE	FALSE	FALSE	0.0131143	0.0330885	1.0132	0.691854	4010	1632	2378	FALSE	FALSE	FALSE
Conduct Disorder	Criteria: Lying	logistic	-0.0176636	0.0352985	0.982491	0.616789	4833	1093	3740	FALSE	FALSE	FALSE	-0.0160115	0.0396986	0.984116	0.686708	4009	848	3161	FALSE	FALSE	FALSE
Cocaine	Number of times used	linear	-42.4722	85.1328	NA	0.617908	2054	NA	NA	FALSE	FALSE	FALSE	-50.9988	94.2198	NA	0.58839	1697	NA	NA	FALSE	FALSE	FALSE
Other drug	Withdrawal symptom: Sum	linear	-0.0260772	0.0523876	NA	0.618666	4851	NA	NA	FALSE	FALSE	FALSE	-0.00206466	0.0551321	NA	0.970129	4010	NA	NA	FALSE	FALSE	FALSE
Other drug	Criteria: Time spent obtaining/using	logistic	-0.025108	0.0506857	0.975205	0.620342	4835	436	4399	FALSE	FALSE	FALSE	0.0119776	0.0581897	1.01205	0.836918	4007	327	3680	FALSE	FALSE	FALSE
Opiate	Withdrawal symptom: Stomach ache	logistic	0.0202422	0.0408937	1.02045	0.620604	4844	724	4120	FALSE	FALSE	FALSE	0.00448464	0.0457168	1.00449	0.921856	4010	571	3439	FALSE	FALSE	FALSE
ADHD	Criteria: Significant impairment	logistic	0.0474896	0.0969958	1.04864	0.624414	4811	108	4703	FALSE	FALSE	FALSE	NA	NA	NA	NA	4010	74	3936	NA	NA	NA
Agoraphobia	Agoraphobia	logistic	-0.0459611	0.0950224	0.955079	0.628608	4724	118	4606	FALSE	FALSE	FALSE	NA	NA	NA	NA	3956	80	3876	NA	NA	NA
Medical	Heart disease	logistic	0.0362859	0.0758575	1.03695	0.632406	4850	192	4658	FALSE	FALSE	FALSE	0.0435354	0.086281	1.0445	0.613856	4009	148	3861	FALSE	FALSE	FALSE
Marijuana	Abuse criteria: Use in hazardous situations	logistic	0.0173956	0.0366434	1.01755	0.634983	4836	1036	3800	FALSE	FALSE	FALSE	0.0114073	0.0415028	1.01147	0.783428	4008	797	3211	FALSE	FALSE	FALSE
Opiate	Withdrawal symptom: Chills	logistic	0.0187791	0.0396516	1.01896	0.635782	4844	783	4061	FALSE	FALSE	FALSE	0.0116805	0.0442988	1.01175	0.79203	4010	620	3390	FALSE	FALSE	FALSE
Other drug	Criteria: Withdrawal	logistic	-0.024053	0.0508905	0.976234	0.636468	4835	431	4404	FALSE	FALSE	FALSE	0.0120363	0.0579907	1.01211	0.835575	4007	327	3680	FALSE	FALSE	FALSE
Schizophrenia	Criteria: Duration	logistic	-0.0336095	0.0713323	0.966949	0.637521	4819	209	4610	FALSE	FALSE	FALSE	-0.0873736	0.098648	0.916335	0.375773	4010	108	3902	FALSE	FALSE	FALSE
Alcohol	Symptom of use: Number health problems	linear	0.00436275	0.00930873	NA	0.639325	4851	NA	NA	FALSE	FALSE	FALSE	0.00140321	0.0091443	NA	0.878049	4010	NA	NA	FALSE	FALSE	FALSE
Other drug	Abuse criteria: Continued use despite social/interpersonal problems	logistic	-0.0234263	0.05013	0.976846	0.640277	4836	445	4391	FALSE	FALSE	FALSE	-0.00314039	0.0575653	0.996865	0.956494	4008	333	3675	FALSE	FALSE	FALSE
Alcohol	Reaction: Headache	logistic	-0.0235491	0.0513799	0.976726	0.646713	4850	439	4411	FALSE	FALSE	FALSE	-0.0285183	0.0601285	0.971885	0.635294	4010	317	3693	FALSE	FALSE	FALSE
Opiate	Ever used: Opiates	logistic	0.0140357	0.0307896	1.01413	0.648492	4844	1862	2982	FALSE	FALSE	FALSE	0.0131889	0.034284	1.01328	0.700462	4010	1459	2551	FALSE	FALSE	FALSE
Panic Disorder	Symptom: Fear you might die	logistic	0.0336445	0.074709	1.03422	0.652464	4807	185	4622	FALSE	FALSE	FALSE	-0.0973167	0.0983659	0.907269	0.3225	4009	104	3905	FALSE	FALSE	FALSE
OCD	Obession criterion count	linear	0.00200315	0.00447173	NA	0.654204	4808	NA	NA	FALSE	FALSE	FALSE	1.13504e-05	0.00386801	NA	0.997659	4010	NA	NA	FALSE	FALSE	FALSE
Suicide	Self harm	linear	-0.0306462	0.0684821	NA	0.65453	4851	NA	NA	FALSE	FALSE	FALSE	-0.0606834	0.0704352	NA	0.388987	4010	NA	NA	FALSE	FALSE	FALSE
Marijuana	Withdrawal symptom: Twitching	logistic	0.0419453	0.0943718	1.04284	0.656704	4836	118	4718	FALSE	FALSE	FALSE	NA	NA	NA	NA	4008	66	3942	NA	NA	NA
PTSD	Age at diagnosis	linear	0.0956801	0.215544	NA	0.657148	2967	NA	NA	FALSE	FALSE	FALSE	0.155867	0.239736	NA	0.51565	2377	NA	NA	FALSE	FALSE	FALSE
Panic Disorder	Symptom: Shortness of breath	logistic	-0.0275964	0.0634239	0.972781	0.663483	4807	269	4538	FALSE	FALSE	FALSE	-0.0890898	0.0843823	0.914763	0.291065	4009	148	3861	FALSE	FALSE	FALSE
Anti-Social Personality Disorder	Criteria: Fraud, drug dealing, prostitution	logistic	0.0134793	0.0313121	1.01357	0.666846	4831	1754	3077	FALSE	FALSE	FALSE	-0.0119523	0.0348045	0.988119	0.731289	4009	1360	2649	FALSE	FALSE	FALSE
Suicide	High suicidal intent	logistic	0.0237228	0.0553371	1.02401	0.668144	4806	359	4447	FALSE	FALSE	FALSE	-0.0301674	0.0651043	0.970283	0.643099	4006	252	3754	FALSE	FALSE	FALSE
Cocaine	Criteria: Used more than intended	logistic	0.0130186	0.0305699	1.0131	0.670207	4847	2720	2127	FALSE	FALSE	FALSE	0.000714959	0.0335261	1.00072	0.982986	4010	2138	1872	FALSE	FALSE	FALSE
Other drug	Withdrawal symptom: Depressed mood	logistic	0.0254069	0.0604235	1.02573	0.674134	4835	293	4542	FALSE	FALSE	FALSE	0.0204505	0.0685031	1.02066	0.765296	4007	225	3782	FALSE	FALSE	FALSE
Alcohol	Withdrawal symptom: Hallucinations	logistic	0.0300171	0.0717314	1.03047	0.675607	4850	209	4641	FALSE	FALSE	FALSE	0.0399468	0.0913895	1.04076	0.662035	4010	126	3884	FALSE	FALSE	FALSE
Anti-Social Personality Disorder	Crtiera: Stealing	logistic	0.0208795	0.0508032	1.0211	0.681081	4833	437	4396	FALSE	FALSE	FALSE	0.00735161	0.0584852	1.00738	0.899969	4009	325	3684	FALSE	FALSE	FALSE
Other drug	Withdrawal symptom: Diarrhea	logistic	0.0266458	0.0651923	1.027	0.68274	4835	247	4588	FALSE	FALSE	FALSE	0.0726061	0.0739735	1.07531	0.326338	4007	190	3817	FALSE	FALSE	FALSE
Cocaine	Withdrawal symptom: Increased appetite	logistic	-0.0123508	0.0305334	0.987725	0.685843	4847	1807	3040	FALSE	FALSE	FALSE	-0.0135656	0.0340556	0.986526	0.690382	4010	1400	2610	FALSE	FALSE	FALSE
Demographics	Household income	linear	-0.0107388	0.026624	NA	0.686708	4812	NA	NA	FALSE	FALSE	FALSE	-0.0146757	0.0300539	NA	0.625354	3975	NA	NA	FALSE	FALSE	FALSE
Depression	Experienced hallucinations	logistic	0.0326224	0.0813134	1.03316	0.688278	4811	162	4649	FALSE	FALSE	FALSE	NA	NA	NA	NA	3996	87	3909	NA	NA	NA
Opiate	Criteria: Tolerance	logistic	0.0157698	0.0396389	1.01589	0.690751	4844	781	4063	FALSE	FALSE	FALSE	-0.00588879	0.0443309	0.994129	0.894322	4010	615	3395	FALSE	FALSE	FALSE
Other drug	Withdrawal symptom: Insomnia	logistic	-0.022308	0.0570182	0.977939	0.695618	4835	331	4504	FALSE	FALSE	FALSE	0.0135471	0.0654823	1.01364	0.836102	4007	247	3760	FALSE	FALSE	FALSE
Other drug	Withdrawal symptom: Headaches	logistic	0.0294974	0.077559	1.02994	0.703706	4835	174	4661	FALSE	FALSE	FALSE	0.0504052	0.0879351	1.0517	0.566503	4007	134	3873	FALSE	FALSE	FALSE
Opiate	Criteria: Time spent obtaining/using	logistic	0.0145773	0.0389511	1.01468	0.708221	4844	826	4018	FALSE	FALSE	FALSE	-0.00550698	0.0433298	0.994508	0.898866	4010	661	3349	FALSE	FALSE	FALSE
Panic Disorder	Panic attack for no definable reason	logistic	0.0277514	0.0754603	1.02814	0.713051	4807	185	4622	FALSE	FALSE	FALSE	0.0400441	0.0994445	1.04086	0.687185	4009	104	3905	FALSE	FALSE	FALSE
Opiate	Criteria: Reduction in other activties	logistic	0.014897	0.0407184	1.01501	0.714473	4844	737	4107	FALSE	FALSE	FALSE	0.00187899	0.0458446	1.00188	0.967307	4010	573	3437	FALSE	FALSE	FALSE
Gambling	Criterion count	linear	0.0112945	0.0318241	NA	0.722678	4811	NA	NA	FALSE	FALSE	FALSE	0.007727	0.0334044	NA	0.817081	4009	NA	NA	FALSE	FALSE	FALSE
Tobacco	Tobacco Dependence (DSM-IV)	logistic	0.0120098	0.0340222	1.01208	0.724088	4157	2662	1495	FALSE	FALSE	FALSE	-0.0094068	0.0372845	0.990637	0.800811	3392	2044	1348	FALSE	FALSE	FALSE
Other drug	Withdrawal symptom: Sleepy	logistic	-0.0194155	0.0550445	0.980772	0.724295	4835	358	4477	FALSE	FALSE	FALSE	-0.0153553	0.0634193	0.984762	0.808685	4007	266	3741	FALSE	FALSE	FALSE
Panic Disorder	Symptom: Feeling that things are unreal	logistic	0.0289798	0.0832853	1.0294	0.727872	4807	152	4655	FALSE	FALSE	FALSE	NA	NA	NA	NA	4009	76	3933	NA	NA	NA
Tobacco	Withdrawal symptom: Difficulty concentrating	logistic	-0.0112331	0.0332449	0.98883	0.735447	4850	1265	3585	FALSE	FALSE	FALSE	-0.0336012	0.0382524	0.966957	0.379723	4010	921	3089	FALSE	FALSE	FALSE
Suicide	Medical treatment following attempt	logistic	0.0202237	0.0598777	1.02043	0.735551	4806	305	4501	FALSE	FALSE	FALSE	-0.0320989	0.0698654	0.968411	0.645919	4006	219	3787	FALSE	FALSE	FALSE
Opiate	Withdrawal symptom: Nausea	logistic	0.0135148	0.040321	1.01361	0.737489	4844	751	4093	FALSE	FALSE	FALSE	0.0124918	0.0447746	1.01257	0.78025	4010	602	3408	FALSE	FALSE	FALSE
Tobacco	Withdrawal symptom: Restlessness	logistic	-0.0101296	0.0304209	0.989922	0.739148	4850	1816	3034	FALSE	FALSE	FALSE	-0.0300131	0.0343025	0.970433	0.381599	4010	1360	2650	FALSE	FALSE	FALSE
Suicide	Hospitalization following attempt	logistic	-0.0309846	0.0932655	0.96949	0.739724	4806	120	4686	FALSE	FALSE	FALSE	NA	NA	NA	NA	4006	90	3916	NA	NA	NA
Anti-Social Personality Disorder	Criteria: Forge signature	logistic	-0.0273121	0.0826633	0.973057	0.741096	4833	156	4677	FALSE	FALSE	FALSE	-0.0698467	0.0899369	0.932537	0.437384	4009	129	3880	FALSE	FALSE	FALSE
Opiate	Abuse criteria: Use in hazardous situations	logistic	-0.0148788	0.0450954	0.985231	0.741445	4844	580	4264	FALSE	FALSE	FALSE	-0.0389453	0.0509047	0.961803	0.444233	4010	451	3559	FALSE	FALSE	FALSE
Other drug	Criteria: Tolerance	logistic	-0.0176137	0.053633	0.982541	0.742601	4835	378	4457	FALSE	FALSE	FALSE	0.00514764	0.0610483	1.00516	0.932801	4007	289	3718	FALSE	FALSE	FALSE
Sedatives	Withdrawal symptom: Sleepy	logistic	-0.0330816	0.100974	0.96746	0.743195	4836	101	4735	FALSE	FALSE	FALSE	NA	NA	NA	NA	4008	71	3937	NA	NA	NA
Other drug	Number of times used	linear	-0.478395	1.46029	NA	0.74332	646	NA	NA	FALSE	FALSE	FALSE	0.956987	1.66924	NA	0.566719	470	NA	NA	FALSE	FALSE	FALSE
Tobacco	Criteria: Continued use despite problems	logistic	0.00992976	0.0308661	1.00998	0.747676	4850	1653	3197	FALSE	FALSE	FALSE	-0.00182594	0.0349236	0.998176	0.958302	4010	1229	2781	FALSE	FALSE	FALSE
Medical	Years: Opiates	linear	0.00775383	0.0241961	NA	0.748635	4843	NA	NA	FALSE	FALSE	FALSE	0.0164628	0.0254868	NA	0.51836	4003	NA	NA	FALSE	FALSE	FALSE
ADHD	Criteria: Duration	logistic	-0.0203245	0.0635015	0.979881	0.74892	4811	266	4545	FALSE	FALSE	FALSE	-0.0868526	0.0757636	0.916812	0.251645	4010	184	3826	FALSE	FALSE	FALSE
Medical	Brain injury/concussion	logistic	-0.0164658	0.0514593	0.983669	0.748986	4850	425	4425	FALSE	FALSE	FALSE	-0.0654302	0.0585837	0.936664	0.264051	4009	328	3681	FALSE	FALSE	FALSE
Tobacco	Smoke after waking: categorical	linear	-0.00581267	0.0185744	NA	0.754342	3978	NA	NA	FALSE	FALSE	FALSE	0.00161878	0.0210455	NA	0.938693	3237	NA	NA	FALSE	FALSE	FALSE
ADHD	Criteria: Inattention	linear	0.0119312	0.0393692	NA	0.761858	4851	NA	NA	FALSE	FALSE	FALSE	-0.0608776	0.0393236	NA	0.121673	4010	NA	NA	FALSE	FALSE	FALSE
Sedatives	Ever injected	logistic	0.0118293	0.0395634	1.0119	0.764942	4836	787	4049	FALSE	FALSE	FALSE	-0.0119838	0.0455739	0.988088	0.792587	4008	579	3429	FALSE	FALSE	FALSE
Depression	Length of episode	linear	0.241676	0.815266	NA	0.766926	2019	NA	NA	FALSE	FALSE	FALSE	0.0164025	0.920956	NA	0.985793	1424	NA	NA	FALSE	FALSE	FALSE
Anti-Social Personality Disorder	Criteria: Irritability/aggression	logistic	-0.00875146	0.0297466	0.991287	0.768605	4833	2431	2402	FALSE	FALSE	FALSE	-0.0290368	0.0327072	0.971381	0.374659	4009	1923	2086	FALSE	FALSE	FALSE
Other drug	Number of times used	linear	-0.533291	1.81734	NA	0.769347	381	NA	NA	FALSE	FALSE	FALSE	0.812448	2.27315	NA	0.721084	266	NA	NA	FALSE	FALSE	FALSE
Conduct Disorder	Criteria: Used weapon	logistic	0.0225309	0.0773444	1.02279	0.770817	4832	181	4651	FALSE	FALSE	FALSE	-0.00847401	0.0857974	0.991562	0.921323	4008	145	3863	FALSE	FALSE	FALSE
Tobacco	Withdrawal symptom: Depressed mood	logistic	0.0101082	0.0349051	1.01016	0.77213	4850	1095	3755	FALSE	FALSE	FALSE	-0.0221133	0.0409424	0.978129	0.589123	4010	759	3251	FALSE	FALSE	FALSE
Medical	Hospital: overnight stay	linear	-0.0211034	0.0746792	NA	0.777506	4816	NA	NA	FALSE	FALSE	FALSE	-0.0621543	0.0834623	NA	0.456498	3983	NA	NA	FALSE	FALSE	FALSE
Opiate	Age at desire	linear	-0.0816399	0.291382	NA	0.779424	685	NA	NA	FALSE	FALSE	FALSE	-0.216086	0.319063	NA	0.49854	548	NA	NA	FALSE	FALSE	FALSE
ADHD	Criteria: Inattentive/Impulsive	logistic	0.0103447	0.0370498	1.0104	0.780083	4851	930	3921	FALSE	FALSE	FALSE	-0.042894	0.0441913	0.958013	0.331726	4010	626	3384	FALSE	FALSE	FALSE
Other drug	Ever used: Solvents	logistic	-0.0214206	0.0770208	0.978807	0.780924	4835	178	4657	FALSE	FALSE	FALSE	-0.00513487	0.0919633	0.994878	0.955472	4007	125	3882	FALSE	FALSE	FALSE
Schizophrenia	Criteria: Hallucinations	logistic	0.0168845	0.0616172	1.01703	0.784067	4820	285	4535	FALSE	FALSE	FALSE	-0.0293437	0.0794397	0.971083	0.711842	4010	166	3844	FALSE	FALSE	FALSE
Medical	Hospital: pneumonia	logistic	0.0199749	0.0737521	1.02018	0.786516	4851	197	4654	FALSE	FALSE	FALSE	0.0301402	0.0833515	1.0306	0.717648	4010	151	3859	FALSE	FALSE	FALSE
Sedatives	Criteria: Used more than intended	logistic	0.0256691	0.0949436	1.026	0.786882	4836	116	4720	FALSE	FALSE	FALSE	NA	NA	NA	NA	4008	83	3925	NA	NA	NA
Gambling	Criteria: Relies on others for money	logistic	-0.0120242	0.0452888	0.988048	0.790623	4809	594	4215	FALSE	FALSE	FALSE	-0.0180775	0.0509551	0.982085	0.722759	4009	469	3540	FALSE	FALSE	FALSE
Depression	Age at most severe episode	linear	0.0515764	0.195865	NA	0.79232	2562	NA	NA	FALSE	FALSE	FALSE	0.152158	0.229248	NA	0.506948	1871	NA	NA	FALSE	FALSE	FALSE
Alcohol	Withdrawal symptom: Anxiety	logistic	0.00923078	0.0351259	1.00927	0.792711	4850	1081	3769	FALSE	FALSE	FALSE	-0.0233914	0.0416228	0.97688	0.574127	4010	739	3271	FALSE	FALSE	FALSE
Sedatives	Number of times used	linear	-0.397179	1.52057	NA	0.794014	696	NA	NA	FALSE	FALSE	FALSE	-1.67987	1.74794	NA	0.336985	517	NA	NA	FALSE	FALSE	FALSE
Anti-Social Personality Disorder	Criteria: Lack of remorse	logistic	-0.0079452	0.0305201	0.992086	0.794612	4830	1811	3019	FALSE	FALSE	FALSE	-0.0418932	0.0341229	0.958972	0.219554	4009	1382	2627	FALSE	FALSE	FALSE
Alcohol	Symptom of use: Other problems	logistic	0.0215865	0.085129	1.02182	0.799824	4850	146	4704	FALSE	FALSE	FALSE	-0.022413	0.0986786	0.977836	0.820321	4010	107	3903	FALSE	FALSE	FALSE
Alcohol	Craving	logistic	0.00822516	0.0324712	1.00826	0.800031	4850	1379	3471	FALSE	FALSE	FALSE	-0.027263	0.0372522	0.973105	0.46426	4010	1004	3006	FALSE	FALSE	FALSE
Marijuana	Abuse criteria: Continued use despite social/interpersonal problems	logistic	0.00890857	0.0357669	1.00895	0.803304	4836	1085	3751	FALSE	FALSE	FALSE	-0.000800446	0.0409434	0.9992	0.984402	4008	807	3201	FALSE	FALSE	FALSE
Cocaine	Withdrawal symptom: Nightmares	logistic	0.0103603	0.0421648	1.01041	0.805908	4847	674	4173	FALSE	FALSE	FALSE	-0.0357946	0.0489355	0.964838	0.464496	4010	484	3526	FALSE	FALSE	FALSE
Marijuana	Age at desire	linear	0.0340946	0.142195	NA	0.810562	900	NA	NA	FALSE	FALSE	FALSE	0.0940832	0.168701	NA	0.577253	647	NA	NA	FALSE	FALSE	FALSE
Medical	HIV/AIDS	logistic	0.0145913	0.0611711	1.0147	0.811468	4849	292	4557	FALSE	FALSE	FALSE	0.0213377	0.0686048	1.02157	0.755783	4009	229	3780	FALSE	FALSE	FALSE
ADHD	Criteria: Impairment in two or more settings	logistic	-0.0163005	0.0687167	0.983832	0.812492	4811	226	4585	FALSE	FALSE	FALSE	-0.10186	0.0826177	0.903156	0.21761	4010	153	3857	FALSE	FALSE	FALSE
Cocaine	Withdrawal symptom: Number times multiple symptoms	linear	-9.4498	40.1283	NA	0.81386	1557	NA	NA	FALSE	FALSE	FALSE	-6.28483	45.1944	NA	0.889424	1226	NA	NA	FALSE	FALSE	FALSE
Anti-Social Personality Disorder	Criteria: Lied to get out of trouble	logistic	-0.00726897	0.0316633	0.992757	0.818425	4833	1584	3249	FALSE	FALSE	FALSE	-0.0418946	0.0354747	0.958971	0.237614	4009	1217	2792	FALSE	FALSE	FALSE
Opiate	Withdrawal symptom: Length time multiple symptoms	linear	0.147618	0.657108	NA	0.822308	840	NA	NA	FALSE	FALSE	FALSE	-0.422778	0.40134	NA	0.292537	672	NA	NA	FALSE	FALSE	FALSE
Other drug	Withdrawal symptom: Oversleeping	logistic	-0.0146799	0.0656094	0.985427	0.822954	4835	250	4585	FALSE	FALSE	FALSE	0.012845	0.0749183	1.01293	0.863868	4007	190	3817	FALSE	FALSE	FALSE
Medical	Years: Hallucinogens	linear	0.0037613	0.0171665	NA	0.826576	4849	NA	NA	FALSE	FALSE	FALSE	0.00847807	0.0177461	NA	0.632859	4009	NA	NA	FALSE	FALSE	FALSE
Alcohol	Abuse criteria: Legal problems	logistic	0.0126364	0.0590851	1.01272	0.83065	4850	321	4529	FALSE	FALSE	FALSE	-0.025623	0.0691411	0.974702	0.710943	4010	230	3780	FALSE	FALSE	FALSE
Demographics	Ever married	logistic	-0.00881078	0.0419109	0.991228	0.833491	4851	702	4149	FALSE	FALSE	FALSE	-0.0268534	0.0452654	0.973504	0.553019	4010	604	3406	FALSE	FALSE	FALSE
Cocaine	Abuse criteria: Legal problems	logistic	0.00893361	0.043341	1.00897	0.836694	4847	641	4206	FALSE	FALSE	FALSE	-0.0624776	0.0500159	0.939434	0.211608	4010	470	3540	FALSE	FALSE	FALSE
Conduct Disorder	Criteria: Ran away	logistic	0.0182719	0.0897631	1.01844	0.8387	4833	134	4699	FALSE	FALSE	FALSE	NA	NA	NA	NA	4009	96	3913	NA	NA	NA
Cocaine	Withdrawal symptom: Length time multiple symptoms	linear	0.13944	0.687347	NA	0.839258	2165	NA	NA	FALSE	FALSE	FALSE	-0.447121	0.805009	NA	0.578681	1650	NA	NA	FALSE	FALSE	FALSE
Sedatives	Ever used: Sedatives	logistic	0.00774643	0.0392454	1.00778	0.843527	4836	803	4033	FALSE	FALSE	FALSE	-0.0161622	0.0451364	0.983968	0.720288	4008	592	3416	FALSE	FALSE	FALSE
Demographics	Widowed	logistic	0.0207852	0.105702	1.021	0.844109	4851	106	4745	FALSE	FALSE	FALSE	NA	NA	NA	NA	4010	92	3918	NA	NA	NA
Tobacco	Symptom of use: Health problems	logistic	-0.00710638	0.0361827	0.992919	0.844295	4850	1009	3841	FALSE	FALSE	FALSE	-0.00395578	0.0413808	0.996052	0.923843	4010	746	3264	FALSE	FALSE	FALSE
Gambling	Pathological Gambling	logistic	0.0099283	0.051865	1.00998	0.848192	4851	434	4417	FALSE	FALSE	FALSE	0.0159041	0.0582957	1.01603	0.784993	4010	342	3668	FALSE	FALSE	FALSE
Schizophrenia	Criteria: Social/occupational dysfunction	logistic	0.0151651	0.0802421	1.01528	0.850099	4819	162	4657	FALSE	FALSE	FALSE	NA	NA	NA	NA	4010	88	3922	NA	NA	NA
Other drug	Two withdrawal symptoms occurred together	logistic	-0.00960287	0.0511994	0.990443	0.851223	4835	425	4410	FALSE	FALSE	FALSE	0.0296096	0.0583366	1.03005	0.611759	4007	323	3684	FALSE	FALSE	FALSE
Panic Disorder	Ever have panic attack	logistic	0.0108249	0.0594225	1.01088	0.85545	4807	309	4498	FALSE	FALSE	FALSE	-0.039396	0.077826	0.96137	0.612712	4009	175	3834	FALSE	FALSE	FALSE
Other drug	Withdrawal symptom: Intefere with functioining	logistic	-0.00987526	0.0550423	0.990173	0.857614	4835	361	4474	FALSE	FALSE	FALSE	0.00287412	0.0629608	1.00288	0.96359	4007	273	3734	FALSE	FALSE	FALSE
Alcohol	Symptom of use: Memory problems	logistic	0.0082862	0.0470019	1.00832	0.860062	4850	520	4330	FALSE	FALSE	FALSE	0.0469278	0.0582006	1.04805	0.420064	4010	329	3681	FALSE	FALSE	FALSE
Gambling	Criteria: Illegal acts	logistic	0.0107323	0.0613795	1.01079	0.861196	4809	295	4514	FALSE	FALSE	FALSE	0.0393375	0.0709067	1.04012	0.579046	4009	218	3791	FALSE	FALSE	FALSE
Medical	Epilepsy/seizure	logistic	-0.0118556	0.0681888	0.988214	0.861972	4850	231	4619	FALSE	FALSE	FALSE	-0.0359723	0.0766298	0.964667	0.638763	4009	180	3829	FALSE	FALSE	FALSE
Alcohol	Symptom of use: Feet numbness	logistic	-0.011311	0.0667908	0.988753	0.865522	4850	245	4605	FALSE	FALSE	FALSE	-0.109306	0.0837218	0.896456	0.191695	4010	154	3856	FALSE	FALSE	FALSE
Suicide	Age at self harm	linear	-0.12351	0.729666	NA	0.865792	179	NA	NA	FALSE	FALSE	FALSE	-0.569985	1.0605	NA	0.592081	120	NA	NA	FALSE	FALSE	FALSE
Alcohol	Age of first use	linear	0.0104828	0.0621867	NA	0.866143	4724	NA	NA	FALSE	FALSE	FALSE	0.0790361	0.0681219	NA	0.246032	3893	NA	NA	FALSE	FALSE	FALSE
Anti-Social Personality Disorder	Criteria: Irresponsibility	logistic	-0.00505399	0.0302757	0.994959	0.867424	4832	1852	2980	FALSE	FALSE	FALSE	-0.0297492	0.0334996	0.970689	0.374517	4009	1455	2554	FALSE	FALSE	FALSE
Other drug	Abuse criteria: Use in hazardous situations	logistic	-0.00875897	0.0532876	0.991279	0.869438	4836	392	4444	FALSE	FALSE	FALSE	0.0271004	0.0610051	1.02747	0.656875	4008	296	3712	FALSE	FALSE	FALSE
Cocaine	Criteria: Reduction in other activties	logistic	0.0049338	0.0302831	1.00495	0.87058	4847	2419	2428	FALSE	FALSE	FALSE	-0.0142869	0.0334365	0.985815	0.669173	4010	1870	2140	FALSE	FALSE	FALSE
Panic Disorder	Symptom: Sweating	logistic	0.0105023	0.0660511	1.01056	0.873666	4807	243	4564	FALSE	FALSE	FALSE	-0.0688748	0.0883457	0.933444	0.435624	4009	133	3876	FALSE	FALSE	FALSE
Tobacco	Withdrawal symptom: Decreased heart rate	logistic	-0.00799576	0.0505989	0.992036	0.874439	4850	442	4408	FALSE	FALSE	FALSE	-0.0412497	0.0596411	0.95959	0.489169	4010	313	3697	FALSE	FALSE	FALSE
Environment	Frequency of moving	linear	-0.00527729	0.0348301	NA	0.879576	4431	NA	NA	FALSE	FALSE	FALSE	-0.0211009	0.0372475	NA	0.571085	3686	NA	NA	FALSE	FALSE	FALSE
Marijuana	Ever used: Marijuana	logistic	-0.00588775	0.0391525	0.99413	0.880465	4836	3933	903	FALSE	FALSE	FALSE	-0.0195852	0.0412117	0.980605	0.63462	4008	3164	844	FALSE	FALSE	FALSE
Stimulants	Age of first use	linear	0.0231588	0.157704	NA	0.88329	778	NA	NA	FALSE	FALSE	FALSE	0.101986	0.172723	NA	0.555106	608	NA	NA	FALSE	FALSE	FALSE
Medical	Years: Alcohol	linear	0.0215134	0.148739	NA	0.885002	4818	NA	NA	FALSE	FALSE	FALSE	-0.0602692	0.16402	NA	0.713303	3987	NA	NA	FALSE	FALSE	FALSE
Alcohol	Symptom of use: Liver Disease	logistic	0.0120646	0.0910844	1.01214	0.894624	4850	128	4722	FALSE	FALSE	FALSE	NA	NA	NA	NA	4010	85	3925	NA	NA	NA
Mania	Age at diagnosis	linear	-0.0717191	0.559538	NA	0.898083	367	NA	NA	FALSE	FALSE	FALSE	-0.188345	0.795414	NA	0.813071	209	NA	NA	FALSE	FALSE	FALSE
Agoraphobia	Age at diagnosis	linear	0.140145	1.13657	NA	0.901955	292	NA	NA	FALSE	FALSE	FALSE	1.45791	1.45782	NA	0.318902	164	NA	NA	FALSE	FALSE	FALSE
Environment	Parental death before age 6	logistic	-0.00820879	0.072344	0.991825	0.909659	4432	210	4222	FALSE	FALSE	FALSE	-0.0274731	0.081858	0.972901	0.737159	3687	165	3522	FALSE	FALSE	FALSE
Alcohol	Alcohol Abuse without Dependence	logistic	0.00550464	0.0513685	1.00552	0.914662	2932	468	2464	FALSE	FALSE	FALSE	0.035657	0.0556724	1.0363	0.521861	2268	410	1858	FALSE	FALSE	FALSE
Marijuana	Age at diagnosis	linear	0.0160655	0.149964	NA	0.914705	1211	NA	NA	FALSE	FALSE	FALSE	-0.0204812	0.177409	NA	0.908118	887	NA	NA	FALSE	FALSE	FALSE
Other drug	Withdrawal symptom: Restlessness	logistic	0.00553592	0.0555236	1.00555	0.92058	4835	352	4483	FALSE	FALSE	FALSE	0.0178357	0.0627455	1.018	0.776215	4007	272	3735	FALSE	FALSE	FALSE
Tobacco	Smoke after waking	linear	0.0973716	0.996395	NA	0.922157	3463	NA	NA	FALSE	FALSE	FALSE	0.465246	1.16753	NA	0.690302	2815	NA	NA	FALSE	FALSE	FALSE
Anti-Social Personality Disorder	Criteria: Vandalism	logistic	0.00648466	0.0673507	1.00651	0.923297	4833	240	4593	FALSE	FALSE	FALSE	-0.0218283	0.0774027	0.978408	0.777936	4009	179	3830	FALSE	FALSE	FALSE
Alcohol	Withdrawal symptom: Insomnia	logistic	-0.00350116	0.0370747	0.996505	0.924764	4850	933	3917	FALSE	FALSE	FALSE	-0.0409652	0.0438762	0.959863	0.350482	4010	649	3361	FALSE	FALSE	FALSE
Other drug	Withdrawal symptom: Anxiety	logistic	0.00557937	0.0592446	1.00559	0.92497	4835	305	4530	FALSE	FALSE	FALSE	0.0412619	0.0683425	1.04213	0.546009	4007	227	3780	FALSE	FALSE	FALSE
Suicide	Age at first attempt	linear	0.0345169	0.371974	NA	0.9261	577	NA	NA	FALSE	FALSE	FALSE	-0.234015	0.430319	NA	0.586873	411	NA	NA	FALSE	FALSE	FALSE
Medical	Hospital: surgery	logistic	-0.00470443	0.0508748	0.995307	0.926324	4851	439	4412	FALSE	FALSE	FALSE	-0.0311287	0.0558753	0.969351	0.577452	4010	363	3647	FALSE	FALSE	FALSE
Mania	Frequency of rapid cycling	linear	-0.00563138	0.0619329	NA	0.927658	183	NA	NA	FALSE	FALSE	FALSE	NA	NA	NA	NA	93	NA	NA	NA	NA	NA
ADHD	Criterion count	linear	0.0010094	0.0116708	NA	0.931081	4851	NA	NA	FALSE	FALSE	FALSE	-0.0138249	0.011718	NA	0.238148	4010	NA	NA	FALSE	FALSE	FALSE
Conduct Disorder	Criteria: Physically cruel to animals	logistic	-0.00483894	0.056194	0.995173	0.931378	4833	352	4481	FALSE	FALSE	FALSE	-0.0143394	0.0628978	0.985763	0.819662	4009	280	3729	FALSE	FALSE	FALSE
Anxiety	Criterion count	linear	-0.000482628	0.00601657	NA	0.936068	4808	NA	NA	FALSE	FALSE	FALSE	3.89382e-18	1.09606e-17	NA	0.722417	4010	NA	NA	FALSE	FALSE	FALSE
Panic Disorder	Symptom: Numbness/tingling	logistic	-0.00699492	0.0883476	0.993029	0.936893	4807	133	4674	FALSE	FALSE	FALSE	NA	NA	NA	NA	4009	63	3946	NA	NA	NA
Opiate	Opiate Abuse	logistic	0.00289948	0.0375521	1.0029	0.938455	4844	917	3927	FALSE	FALSE	FALSE	-0.00226912	0.0421568	0.997733	0.957074	4010	717	3293	FALSE	FALSE	FALSE
Alcohol	Ever used: Alcohol	logistic	-0.00726561	0.098476	0.992761	0.941185	4850	4740	110	FALSE	FALSE	FALSE	0.00123715	0.101547	1.00124	0.99028	4010	3906	104	FALSE	FALSE	FALSE
Other drug	Days of use per month	linear	-0.0250427	0.360476	NA	0.944632	804	NA	NA	FALSE	FALSE	FALSE	0.241647	0.411037	NA	0.556821	622	NA	NA	FALSE	FALSE	FALSE
Medical	Liver disease	logistic	-0.00347648	0.052731	0.99653	0.947435	4850	415	4435	FALSE	FALSE	FALSE	0.0117834	0.0596888	1.01185	0.843503	4009	321	3688	FALSE	FALSE	FALSE
Other drug	Ever used: Hallucinogens	logistic	-0.00261562	0.0412635	0.997388	0.949457	4836	738	4098	FALSE	FALSE	FALSE	-0.00257444	0.0457888	0.997429	0.955163	4008	597	3411	FALSE	FALSE	FALSE
Medical	Hospital: childbirth	logistic	0.00270995	0.0452907	1.00271	0.952287	4851	940	3911	FALSE	FALSE	FALSE	-0.000363038	0.0494942	0.999637	0.994148	4010	764	3246	FALSE	FALSE	FALSE
Tobacco	Age of frequent use	linear	-0.00375967	0.0872121	NA	0.965617	3209	NA	NA	FALSE	FALSE	FALSE	0.00584863	0.0993854	NA	0.953078	2554	NA	NA	FALSE	FALSE	FALSE
Conduct Disorder	Criteria: Initiates fights	logistic	0.00134418	0.0330614	1.00135	0.967569	4833	1325	3508	FALSE	FALSE	FALSE	-0.0392897	0.0367078	0.961472	0.284468	4009	1060	2949	FALSE	FALSE	FALSE
Panic Disorder	Symptom: Chest tightness	logistic	0.00285361	0.0727775	1.00286	0.968723	4807	202	4605	FALSE	FALSE	FALSE	-0.0454066	0.0967852	0.955609	0.638964	4009	112	3897	FALSE	FALSE	FALSE
Other drug	Withdrawal symptom: Stomach ache	logistic	-0.00223515	0.0629474	0.997767	0.971675	4835	267	4568	FALSE	FALSE	FALSE	0.0479236	0.0714266	1.04909	0.502253	4007	204	3803	FALSE	FALSE	FALSE
Sedatives	Age of frequent use	linear	0.0107796	0.319167	NA	0.973084	270	NA	NA	FALSE	FALSE	FALSE	-0.124228	0.374658	NA	0.740585	200	NA	NA	FALSE	FALSE	FALSE
Panic Disorder	Symptom: Heart racing	logistic	0.00189712	0.0606912	1.0019	0.975063	4807	297	4510	FALSE	FALSE	FALSE	-0.057235	0.0795754	0.944372	0.471984	4009	168	3841	FALSE	FALSE	FALSE
Medical	High blood pressure	logistic	0.000964369	0.0330298	1.00096	0.976707	4850	1530	3320	FALSE	FALSE	FALSE	0.00971971	0.0368927	1.00977	0.792197	4009	1204	2805	FALSE	FALSE	FALSE
Other drug	Withdrawal symptom: Nausea	logistic	0.00154341	0.0697502	1.00154	0.982346	4835	216	4619	FALSE	FALSE	FALSE	-0.0261994	0.0781748	0.974141	0.73752	4007	170	3837	FALSE	FALSE	FALSE
Stimulants	Abuse criteria: Use in hazardous situations	logistic	-0.00218682	0.0998903	0.997816	0.982534	4836	107	4729	FALSE	FALSE	FALSE	NA	NA	NA	NA	4008	80	3928	NA	NA	NA
Other drug	Withdrawal symptom: Fever	logistic	0.00122472	0.0819267	1.00123	0.988073	4835	155	4680	FALSE	FALSE	FALSE	0.011769	0.0912682	1.01184	0.897398	4007	123	3884	FALSE	FALSE	FALSE
Panic Disorder	Symptom: Fear of going crazy	logistic	-0.00102387	0.0695639	0.998977	0.988257	4807	221	4586	FALSE	FALSE	FALSE	-0.0632056	0.0916904	0.93875	0.490612	4009	124	3885	FALSE	FALSE	FALSE
Other drug	Withdrawal symptom: Dizziness	logistic	-0.00114766	0.0877464	0.998853	0.989565	4835	130	4705	FALSE	FALSE	FALSE	NA	NA	NA	NA	4007	91	3916	NA	NA	NA
Alcohol	Abuse criteria: Use in hazardous situations	logistic	0.00018368	0.0301178	1.00018	0.995134	4850	2219	2631	FALSE	FALSE	FALSE	-0.0222779	0.033557	0.977968	0.506765	4010	1689	2321	FALSE	FALSE	FALSE
Opiate	Abuse criteria: Failure to fulfill obligations	logistic	0.000221137	0.0429143	1.00022	0.995889	4844	646	4198	FALSE	FALSE	FALSE	-0.0384174	0.0485318	0.962311	0.428598	4010	499	3511	FALSE	FALSE	FALSE
Medical	Hospital: accident	logistic	3.0865e-05	0.074163	1.00003	0.999668	4851	194	4657	FALSE	FALSE	FALSE	0.0335246	0.0830914	1.03409	0.686605	4010	154	3856	FALSE	FALSE	FALSE
Medical	Meningitis/encephalitis	logistic	NA	NA	NA	NA	4850	56	4794	NA	NA	NA	NA	NA	NA	NA	4009	45	3964	NA	NA	NA
Medical	Hospital: kidney	logistic	NA	NA	NA	NA	4851	78	4773	NA	NA	NA	NA	NA	NA	NA	4010	61	3949	NA	NA	NA
Medical	Hospital: asthma	logistic	NA	NA	NA	NA	4851	88	4763	NA	NA	NA	NA	NA	NA	NA	4010	71	3939	NA	NA	NA
Medical	Ever used: Mood stabilizers	logistic	NA	NA	NA	NA	4851	72	4779	NA	NA	NA	NA	NA	NA	NA	4010	44	3966	NA	NA	NA
Medical	Ever used: Hormone replacement	NA	NA	NA	NA	NA	4851	NA	NA	NA	NA	NA	NA	NA	NA	NA	4010	NA	NA	NA	NA	NA
Medical	Ever used: Lipid lowering meds	logistic	NA	NA	NA	NA	4851	2	4849	NA	NA	NA	NA	NA	NA	NA	4010	1	4009	NA	NA	NA
Medical	Ever used: Diabates meds	logistic	NA	NA	NA	NA	4851	1	4850	NA	NA	NA	NA	NA	NA	NA	4010	1	4009	NA	NA	NA
Alcohol	Reaction: Hives	logistic	NA	NA	NA	NA	4850	30	4820	NA	NA	NA	NA	NA	NA	NA	4010	25	3985	NA	NA	NA
Alcohol	Symptom of use: Pancreatitis	logistic	NA	NA	NA	NA	4850	89	4761	NA	NA	NA	NA	NA	NA	NA	4010	65	3945	NA	NA	NA
Alcohol	Symptom of use: Yellow jaundice	logistic	NA	NA	NA	NA	4850	30	4820	NA	NA	NA	NA	NA	NA	NA	4010	18	3992	NA	NA	NA
Alcohol	Symptom of use: Stomach Disease	logistic	NA	NA	NA	NA	4850	76	4774	NA	NA	NA	NA	NA	NA	NA	4010	55	3955	NA	NA	NA
Alcohol	Symptom of use: Heart damage	logistic	NA	NA	NA	NA	4850	33	4817	NA	NA	NA	NA	NA	NA	NA	4010	21	3989	NA	NA	NA
Cocaine	Symptom of use: Other health problems	NA	NA	NA	NA	NA	4847	NA	NA	NA	NA	NA	NA	NA	NA	NA	4010	NA	NA	NA	NA	NA
Cocaine	Cocaine Abuse without Dependence	logistic	NA	NA	NA	NA	4847	6	4841	NA	NA	NA	NA	NA	NA	NA	4010	6	4004	NA	NA	NA
Opiate	Opiate Abuse without Dependence	logistic	NA	NA	NA	NA	4844	15	4829	NA	NA	NA	NA	NA	NA	NA	4010	13	3997	NA	NA	NA
Stimulants	Craving	logistic	NA	NA	NA	NA	4835	76	4759	NA	NA	NA	NA	NA	NA	NA	4007	53	3954	NA	NA	NA
Sedatives	Craving	logistic	NA	NA	NA	NA	4836	64	4772	NA	NA	NA	NA	NA	NA	NA	4008	44	3964	NA	NA	NA
Stimulants	Age at desire	NA	NA	NA	NA	NA	69	NA	NA	NA	NA	NA	NA	NA	NA	NA	47	NA	NA	NA	NA	NA
Sedatives	Age at desire	NA	NA	NA	NA	NA	48	NA	NA	NA	NA	NA	NA	NA	NA	NA	34	NA	NA	NA	NA	NA
Marijuana	Withdrawal symptom: Diarrhea	logistic	NA	NA	NA	NA	4836	77	4759	NA	NA	NA	NA	NA	NA	NA	4008	46	3962	NA	NA	NA
Marijuana	Withdrawal symptom: Fever	logistic	NA	NA	NA	NA	4836	45	4791	NA	NA	NA	NA	NA	NA	NA	4008	20	3988	NA	NA	NA
Marijuana	Withdrawal symptom: Nausea	logistic	NA	NA	NA	NA	4836	81	4755	NA	NA	NA	NA	NA	NA	NA	4008	45	3963	NA	NA	NA
Stimulants	Withdrawal symptom: Depressed mood	logistic	NA	NA	NA	NA	4835	87	4748	NA	NA	NA	NA	NA	NA	NA	4007	59	3948	NA	NA	NA
Stimulants	Withdrawal symptom: Insomnia	logistic	NA	NA	NA	NA	4835	91	4744	NA	NA	NA	NA	NA	NA	NA	4007	62	3945	NA	NA	NA
Stimulants	Withdrawal symptom: Oversleeping	logistic	NA	NA	NA	NA	4835	89	4746	NA	NA	NA	NA	NA	NA	NA	4007	68	3939	NA	NA	NA
Stimulants	Withdrawal symptom: Craving	logistic	NA	NA	NA	NA	4835	81	4754	NA	NA	NA	NA	NA	NA	NA	4007	59	3948	NA	NA	NA
Stimulants	Withdrawal symptom: Slowed down	logistic	NA	NA	NA	NA	4835	82	4753	NA	NA	NA	NA	NA	NA	NA	4007	57	3950	NA	NA	NA
Stimulants	Withdrawal symptom: Nightmares	logistic	NA	NA	NA	NA	4835	32	4803	NA	NA	NA	NA	NA	NA	NA	4007	23	3984	NA	NA	NA
Stimulants	Withdrawal symptom: Paranoia	logistic	NA	NA	NA	NA	4835	39	4796	NA	NA	NA	NA	NA	NA	NA	4007	25	3982	NA	NA	NA
Sedatives	Withdrawal symptom: Depressed mood	logistic	NA	NA	NA	NA	4836	93	4743	NA	NA	NA	NA	NA	NA	NA	4008	61	3947	NA	NA	NA
Sedatives	Withdrawal symptom: Insomnia	logistic	NA	NA	NA	NA	4836	93	4743	NA	NA	NA	NA	NA	NA	NA	4008	61	3947	NA	NA	NA
Sedatives	Withdrawal symptom: Increased heart rate	logistic	NA	NA	NA	NA	4836	47	4789	NA	NA	NA	NA	NA	NA	NA	4008	29	3979	NA	NA	NA
Sedatives	Withdrawal symptom: Sweating	logistic	NA	NA	NA	NA	4836	63	4773	NA	NA	NA	NA	NA	NA	NA	4008	41	3967	NA	NA	NA
Sedatives	Withdrawal symptom: Fever	logistic	NA	NA	NA	NA	4836	29	4807	NA	NA	NA	NA	NA	NA	NA	4008	17	3991	NA	NA	NA
Sedatives	Withdrawal symptom: Nausea	logistic	NA	NA	NA	NA	4836	56	4780	NA	NA	NA	NA	NA	NA	NA	4008	40	3968	NA	NA	NA
Sedatives	Withdrawal symptom: Headaches	logistic	NA	NA	NA	NA	4836	52	4784	NA	NA	NA	NA	NA	NA	NA	4008	36	3972	NA	NA	NA
Sedatives	Withdrawal symptom: Hands shake	logistic	NA	NA	NA	NA	4836	51	4785	NA	NA	NA	NA	NA	NA	NA	4008	34	3974	NA	NA	NA
Sedatives	Withdrawal symptom: Twitching	logistic	NA	NA	NA	NA	4836	55	4781	NA	NA	NA	NA	NA	NA	NA	4008	33	3975	NA	NA	NA
Sedatives	Withdrawal symptom: Dizziness	logistic	NA	NA	NA	NA	4836	39	4797	NA	NA	NA	NA	NA	NA	NA	4008	25	3983	NA	NA	NA
Sedatives	Withdrawal symptom: Seizures	logistic	NA	NA	NA	NA	4836	7	4829	NA	NA	NA	NA	NA	NA	NA	4008	5	4003	NA	NA	NA
Sedatives	Withdrawal symptom: Hallucinations	logistic	NA	NA	NA	NA	4836	19	4817	NA	NA	NA	NA	NA	NA	NA	4008	12	3996	NA	NA	NA
Other drug	Withdrawal symptom: Seizures	logistic	NA	NA	NA	NA	4835	20	4815	NA	NA	NA	NA	NA	NA	NA	4007	13	3994	NA	NA	NA
Other drug	Withdrawal symptom: Hallucinations	logistic	NA	NA	NA	NA	4835	77	4758	NA	NA	NA	NA	NA	NA	NA	4007	48	3959	NA	NA	NA
Stimulants	Withdrawal symptom: Intefere with functioining	logistic	NA	NA	NA	NA	4835	85	4750	NA	NA	NA	NA	NA	NA	NA	4007	59	3948	NA	NA	NA
Sedatives	Withdrawal symptom: Intefere with functioining	logistic	NA	NA	NA	NA	4836	90	4746	NA	NA	NA	NA	NA	NA	NA	4008	60	3948	NA	NA	NA
Stimulants	Abuse criteria: Failure to fulfill obligations	logistic	NA	NA	NA	NA	4835	80	4755	NA	NA	NA	NA	NA	NA	NA	4007	57	3950	NA	NA	NA
Sedatives	Abuse criteria: Failure to fulfill obligations	logistic	NA	NA	NA	NA	4836	91	4745	NA	NA	NA	NA	NA	NA	NA	4008	64	3944	NA	NA	NA
Stimulants	Abuse criteria: Legal problems	logistic	NA	NA	NA	NA	4835	17	4818	NA	NA	NA	NA	NA	NA	NA	4007	14	3993	NA	NA	NA
Sedatives	Abuse criteria: Legal problems	logistic	NA	NA	NA	NA	4836	10	4826	NA	NA	NA	NA	NA	NA	NA	4008	6	4002	NA	NA	NA
Stimulants	Abuse criteria: Continued use despite social/interpersonal problems	logistic	NA	NA	NA	NA	4836	96	4740	NA	NA	NA	NA	NA	NA	NA	4008	76	3932	NA	NA	NA
Sedatives	Abuse criteria: Continued use despite social/interpersonal problems	logistic	NA	NA	NA	NA	4836	99	4737	NA	NA	NA	NA	NA	NA	NA	4008	65	3943	NA	NA	NA
Sedatives	Criteria: Time spent obtaining/using	logistic	NA	NA	NA	NA	4836	96	4740	NA	NA	NA	NA	NA	NA	NA	4008	72	3936	NA	NA	NA
Stimulants	Criteria: Tolerance	logistic	NA	NA	NA	NA	4835	94	4741	NA	NA	NA	NA	NA	NA	NA	4007	76	3931	NA	NA	NA
Sedatives	Criteria: Tolerance	logistic	NA	NA	NA	NA	4836	99	4737	NA	NA	NA	NA	NA	NA	NA	4008	71	3937	NA	NA	NA
Stimulants	Criteria: Reduction in other activties	logistic	NA	NA	NA	NA	4835	97	4738	NA	NA	NA	NA	NA	NA	NA	4007	76	3931	NA	NA	NA
Stimulants	Stimulant Abuse without Dependence	logistic	NA	NA	NA	NA	4836	17	4819	NA	NA	NA	NA	NA	NA	NA	4008	13	3995	NA	NA	NA
Sedatives	Sedative Abuse without Dependence	logistic	NA	NA	NA	NA	4836	16	4820	NA	NA	NA	NA	NA	NA	NA	4008	12	3996	NA	NA	NA
Other drug	Other drug Abuse without Dependence	logistic	NA	NA	NA	NA	4836	72	4764	NA	NA	NA	NA	NA	NA	NA	4008	57	3951	NA	NA	NA
Schizophrenia	Criteria: Disorganized speech	logistic	NA	NA	NA	NA	4819	19	4800	NA	NA	NA	NA	NA	NA	NA	4010	9	4001	NA	NA	NA
Schizophrenia	Criteria: Catatonic/disorganized behavior	logistic	NA	NA	NA	NA	4819	10	4809	NA	NA	NA	NA	NA	NA	NA	4010	6	4004	NA	NA	NA
Schizophrenia	Criteria: Negative symptoms	logistic	NA	NA	NA	NA	4819	70	4749	NA	NA	NA	NA	NA	NA	NA	4010	43	3967	NA	NA	NA
Schizophrenia	Schizophrenia	logistic	NA	NA	NA	NA	4399	6	4393	NA	NA	NA	NA	NA	NA	NA	3737	4	3733	NA	NA	NA
Depression	Episode caused by event	NA	NA	NA	NA	NA	4826	NA	NA	NA	NA	NA	NA	NA	NA	NA	4008	NA	NA	NA	NA	NA
Depression	Receive ECT	logistic	NA	NA	NA	NA	4826	10	4816	NA	NA	NA	NA	NA	NA	NA	4008	5	4003	NA	NA	NA
Mania	Mania	logistic	NA	NA	NA	NA	4516	37	4479	NA	NA	NA	NA	NA	NA	NA	3847	27	3820	NA	NA	NA
Mania	Prescribed medication	logistic	NA	NA	NA	NA	4816	52	4764	NA	NA	NA	NA	NA	NA	NA	4007	28	3979	NA	NA	NA
Mania	Frequent episodes	logistic	NA	NA	NA	NA	4816	90	4726	NA	NA	NA	NA	NA	NA	NA	4007	45	3962	NA	NA	NA
Mania	Bipolar II Disorder	logistic	NA	NA	NA	NA	4851	3	4848	NA	NA	NA	NA	NA	NA	NA	4010	NA	NA	NA	NA	NA
Conduct Disorder	Criteria: Physically cruel to people	logistic	NA	NA	NA	NA	4833	59	4774	NA	NA	NA	NA	NA	NA	NA	4009	46	3963	NA	NA	NA
Conduct Disorder	Criteria: Stealing with confrontation	logistic	NA	NA	NA	NA	4832	65	4767	NA	NA	NA	NA	NA	NA	NA	4009	54	3955	NA	NA	NA
Conduct Disorder	Criteria: Forced sexual activity	logistic	NA	NA	NA	NA	4833	7	4826	NA	NA	NA	NA	NA	NA	NA	4009	4	4005	NA	NA	NA
Conduct Disorder	Criteria: Set fires	logistic	NA	NA	NA	NA	4833	52	4781	NA	NA	NA	NA	NA	NA	NA	4009	40	3969	NA	NA	NA
Conduct Disorder	Criteria: Vandalism	logistic	NA	NA	NA	NA	4833	86	4747	NA	NA	NA	NA	NA	NA	NA	4009	69	3940	NA	NA	NA
Anti-Social Personality Disorder	Criteria: Set fires	logistic	NA	NA	NA	NA	4833	18	4815	NA	NA	NA	NA	NA	NA	NA	4009	16	3993	NA	NA	NA
Anti-Social Personality Disorder	Criteria: Arrested for other reasons	logistic	NA	NA	NA	NA	4814	47	4767	NA	NA	NA	NA	NA	NA	NA	3996	39	3957	NA	NA	NA
ADHD	Prescribed medication	logistic	NA	NA	NA	NA	4811	13	4798	NA	NA	NA	NA	NA	NA	NA	4010	8	4002	NA	NA	NA
Anxiety	Symptom: Trembling	logistic	NA	NA	NA	NA	4808	37	4771	NA	NA	NA	NA	NA	NA	NA	4010	25	3985	NA	NA	NA
Anxiety	Symptom: Tense muscles	logistic	NA	NA	NA	NA	4808	36	4772	NA	NA	NA	NA	NA	NA	NA	4010	28	3982	NA	NA	NA
Anxiety	Symptom: Restlessness	logistic	NA	NA	NA	NA	4808	51	4757	NA	NA	NA	NA	NA	NA	NA	4010	34	3976	NA	NA	NA
Anxiety	Symptom: Tired	logistic	NA	NA	NA	NA	4808	44	4764	NA	NA	NA	NA	NA	NA	NA	4010	29	3981	NA	NA	NA
Anxiety	Symptom: Shortness of breath	logistic	NA	NA	NA	NA	4808	35	4773	NA	NA	NA	NA	NA	NA	NA	4010	22	3988	NA	NA	NA
Anxiety	Symptom: Heart racing	logistic	NA	NA	NA	NA	4808	37	4771	NA	NA	NA	NA	NA	NA	NA	4010	22	3988	NA	NA	NA
Anxiety	Symptom: Sweating	logistic	NA	NA	NA	NA	4808	31	4777	NA	NA	NA	NA	NA	NA	NA	4010	21	3989	NA	NA	NA
Anxiety	Symptom: Dry mouth	logistic	NA	NA	NA	NA	4808	36	4772	NA	NA	NA	NA	NA	NA	NA	4010	25	3985	NA	NA	NA
Anxiety	Symptom: Dizziness	logistic	NA	NA	NA	NA	4808	30	4778	NA	NA	NA	NA	NA	NA	NA	4010	17	3993	NA	NA	NA
Anxiety	Symptom: Nausea	logistic	NA	NA	NA	NA	4808	28	4780	NA	NA	NA	NA	NA	NA	NA	4010	18	3992	NA	NA	NA
Anxiety	Symptom: Flushes/chills	logistic	NA	NA	NA	NA	4808	25	4783	NA	NA	NA	NA	NA	NA	NA	4010	18	3992	NA	NA	NA
Anxiety	Symptom: Frequent urination	logistic	NA	NA	NA	NA	4808	24	4784	NA	NA	NA	NA	NA	NA	NA	4010	15	3995	NA	NA	NA
Anxiety	Symptom: Trouble swallowing	logistic	NA	NA	NA	NA	4808	26	4782	NA	NA	NA	NA	NA	NA	NA	4010	19	3991	NA	NA	NA
Anxiety	Symptom: On edge	logistic	NA	NA	NA	NA	4808	45	4763	NA	NA	NA	NA	NA	NA	NA	4010	31	3979	NA	NA	NA
Anxiety	Symptom: Easily startled	logistic	NA	NA	NA	NA	4808	43	4765	NA	NA	NA	NA	NA	NA	NA	4010	28	3982	NA	NA	NA
Anxiety	Symptom: Difficulty concentrating	logistic	NA	NA	NA	NA	4808	51	4757	NA	NA	NA	NA	NA	NA	NA	4010	35	3975	NA	NA	NA
Anxiety	Symptom: Difficulty sleeping	logistic	NA	NA	NA	NA	4808	54	4754	NA	NA	NA	NA	NA	NA	NA	4010	35	3975	NA	NA	NA
Anxiety	Symptom: Irritability	logistic	NA	NA	NA	NA	4808	47	4761	NA	NA	NA	NA	NA	NA	NA	4010	35	3975	NA	NA	NA
Anxiety	Cause substance use	logistic	NA	NA	NA	NA	4031	46	3985	NA	NA	NA	NA	NA	NA	NA	4010	29	3981	NA	NA	NA
Anxiety	Age at diagnosis	NA	NA	NA	NA	NA	56	NA	NA	NA	NA	NA	NA	NA	NA	NA	35	NA	NA	NA	NA	NA
Anxiety	Criteria: Excessive worry	logistic	NA	NA	NA	NA	4808	60	4748	NA	NA	NA	NA	NA	NA	NA	4010	37	3973	NA	NA	NA
Anxiety	Criteria: Difficult to control worry	logistic	NA	NA	NA	NA	4808	60	4748	NA	NA	NA	NA	NA	NA	NA	4010	37	3973	NA	NA	NA
Anxiety	Criteria: Physical reaction	logistic	NA	NA	NA	NA	4808	58	4750	NA	NA	NA	NA	NA	NA	NA	4010	37	3973	NA	NA	NA
Anxiety	Criteria: Significant distress	logistic	NA	NA	NA	NA	4808	44	4764	NA	NA	NA	NA	NA	NA	NA	4010	37	3973	NA	NA	NA
Anxiety	Generalized Anxiety Disorder	logistic	NA	NA	NA	NA	4010	37	3973	NA	NA	NA	NA	NA	NA	NA	4010	37	3973	NA	NA	NA
OCD	Criteria: Obsessional thoughts	logistic	NA	NA	NA	NA	4808	61	4747	NA	NA	NA	NA	NA	NA	NA	4010	34	3976	NA	NA	NA
OCD	Criteria: Recognize obsessions are excessive	logistic	NA	NA	NA	NA	4808	53	4755	NA	NA	NA	NA	NA	NA	NA	4010	29	3981	NA	NA	NA
OCD	Criteria: Significant distress	logistic	NA	NA	NA	NA	4808	47	4761	NA	NA	NA	NA	NA	NA	NA	4010	24	3986	NA	NA	NA
OCD	OCD obsession	logistic	NA	NA	NA	NA	4546	36	4510	NA	NA	NA	NA	NA	NA	NA	3860	17	3843	NA	NA	NA
OCD	OCD compulsion	logistic	NA	NA	NA	NA	4711	75	4636	NA	NA	NA	NA	NA	NA	NA	3969	41	3928	NA	NA	NA
OCD	Age at obession diagnosis	NA	NA	NA	NA	NA	45	NA	NA	NA	NA	NA	NA	NA	NA	NA	23	NA	NA	NA	NA	NA
OCD	Obessessive Compulsive Disorder	logistic	NA	NA	NA	NA	4775	89	4686	NA	NA	NA	NA	NA	NA	NA	4002	46	3956	NA	NA	NA
Panic Disorder	Symptom: Choking sensation	logistic	NA	NA	NA	NA	4807	93	4714	NA	NA	NA	NA	NA	NA	NA	4009	50	3959	NA	NA	NA

## Sheet: STable 6
Supplementary Table 6: PheWAS results for post traumatic stress disorder PGS in African Ancestry
			Post Traumatic Stress Disorder										Post Traumatic Stress Disorder as a covariate
Group	Simple Description	Type	beta	SE	OR	p	n_total	n_cases	n_controls	p.value	bonferroni	fdr	beta	SE	OR	p	n_total	n_cases	n_controls	p.value	bonferroni	fdr
Panic Disorder	Symptom: Sum of reactions	linear	0.0883891	0.0293899	NA	0.00264802	4807	NA	NA	TRUE	FALSE	FALSE	0.0722466	0.0366649	NA	0.0488829	2862	NA	NA	TRUE	FALSE	FALSE
Panic Disorder	Symptom: Nausea	logistic	0.245317	0.0816468	1.27803	0.00265921	4807	165	4642	TRUE	FALSE	FALSE	NA	NA	NA	NA	2862	97	2765	NA	NA	NA
Depression	Criteria: Psychomotor agitation/retardation	logistic	0.0977624	0.0326873	1.1027	0.0027821	4826	1463	3363	TRUE	FALSE	FALSE	0.0826342	0.0459133	1.08614	0.071894	2881	860	2021	FALSE	FALSE	FALSE
Mania	Criteria: Racing thoughts	logistic	0.225815	0.0757239	1.25334	0.0028629	4816	196	4620	TRUE	FALSE	FALSE	0.0788961	0.102285	1.08209	0.440506	2872	111	2761	FALSE	FALSE	FALSE
Cocaine	Withdrawal symptom: Sleepy	logistic	0.0870708	0.0308478	1.09097	0.00476375	4847	2049	2798	TRUE	FALSE	FALSE	0.074717	0.0414427	1.07758	0.071404	2902	1185	1717	FALSE	FALSE	FALSE
Marijuana	Marijuana Dependence (DSM-IV)	logistic	0.0996499	0.0365267	1.10478	0.00636928	3877	1393	2484	TRUE	FALSE	FALSE	0.0860248	0.0504611	1.08983	0.0882367	2349	745	1604	FALSE	FALSE	FALSE
Depression	Hospitalization	logistic	0.182128	0.0672532	1.19977	0.00676718	4826	248	4578	TRUE	FALSE	FALSE	0.152998	0.0850162	1.16532	0.0719187	2881	160	2721	FALSE	FALSE	FALSE
Marijuana	Criteria: Tolerance	logistic	0.100633	0.0372428	1.10587	0.00689104	4836	1045	3791	TRUE	FALSE	FALSE	0.0615604	0.0508234	1.06349	0.225795	2892	560	2332	FALSE	FALSE	FALSE
Depression	Criteria: Insomnia/hypersomnia	logistic	0.0790687	0.0302309	1.08228	0.00890983	4826	2216	2610	TRUE	FALSE	FALSE	0.0866841	0.0422137	1.09055	0.0400278	2881	1264	1617	TRUE	FALSE	FALSE
Marijuana	Criteria: Unsuccessful effort to decrease use	logistic	0.0870514	0.0334413	1.09095	0.00923819	4836	1418	3418	TRUE	FALSE	FALSE	0.0759006	0.0446258	1.07886	0.088976	2892	785	2107	FALSE	FALSE	FALSE
Depression	Criterion count	linear	0.140602	0.0549825	NA	0.0105817	4851	NA	NA	TRUE	FALSE	FALSE	0.0935959	0.0640705	NA	0.144171	2906	NA	NA	FALSE	FALSE	FALSE
Depression	Criteria: Worthlessness/excessive guilt	logistic	0.0771505	0.0306363	1.0802	0.0117933	4826	1943	2883	TRUE	FALSE	FALSE	0.0392465	0.0429996	1.04003	0.36139	2881	1092	1789	FALSE	FALSE	FALSE
Cocaine	Withdrawal symptom: Slowed down	logistic	0.0836864	0.0340381	1.08729	0.0139476	4847	1294	3553	TRUE	FALSE	FALSE	0.0825639	0.0452159	1.08607	0.0678516	2902	777	2125	FALSE	FALSE	FALSE
Depression	Criteria: Difficulty concentrating	logistic	0.0737583	0.0304085	1.07655	0.0152838	4826	2041	2785	TRUE	FALSE	FALSE	0.0628892	0.0428649	1.06491	0.142335	2881	1178	1703	FALSE	FALSE	FALSE
Environment	Aware of household members using drugs and alcohol	logistic	0.0767116	0.0317323	1.07973	0.0156291	4440	2457	1983	TRUE	FALSE	FALSE	0.0852995	0.0420557	1.08904	0.0425344	2619	1370	1249	TRUE	FALSE	FALSE
Cocaine	Criteria: Withdrawal	logistic	0.0730575	0.0305431	1.07579	0.0167594	4847	2309	2538	TRUE	FALSE	FALSE	0.0891248	0.0412293	1.09322	0.0306426	2902	1315	1587	TRUE	FALSE	FALSE
Alcohol	Symptom of use: Paranoia	logistic	0.100119	0.0425206	1.1053	0.018543	4850	709	4141	TRUE	FALSE	FALSE	0.0862249	0.0573698	1.09005	0.132848	2905	404	2501	FALSE	FALSE	FALSE
Marijuana	Withdrawal symptom: Restlessness	logistic	0.101347	0.0431467	1.10666	0.0188293	4836	699	4137	TRUE	FALSE	FALSE	0.0465601	0.058798	1.04766	0.428439	2892	390	2502	FALSE	FALSE	FALSE
Marijuana	Criteria: Used more than intended	logistic	0.0779637	0.0341098	1.08108	0.0222734	4836	1350	3486	TRUE	FALSE	FALSE	0.0642094	0.0463202	1.06632	0.165683	2892	736	2156	FALSE	FALSE	FALSE
Cocaine	Withdrawal symptom: Sum	linear	0.105886	0.0472199	NA	0.0249813	4851	NA	NA	TRUE	FALSE	FALSE	0.108461	0.0575536	NA	0.0595949	2906	NA	NA	FALSE	FALSE	FALSE
Depression	Ever depressed	logistic	0.0669804	0.0301678	1.06927	0.0264008	4826	2556	2270	TRUE	FALSE	FALSE	0.0428901	0.0413912	1.04382	0.300103	2881	1443	1438	FALSE	FALSE	FALSE
Marijuana	DSM-5 criterion count	linear	0.101309	0.0461418	NA	0.0281682	4851	NA	NA	TRUE	FALSE	FALSE	0.0685914	0.0555316	NA	0.216865	2906	NA	NA	FALSE	FALSE	FALSE
Depression	Incapacitated	logistic	-0.0892441	0.041568	0.914622	0.0317979	2536	1314	1222	TRUE	FALSE	FALSE	-0.074415	0.0575632	0.928286	0.196097	1427	706	721	FALSE	FALSE	FALSE
Depression	Criteria: Change in appetite/weight	logistic	0.0648692	0.0302672	1.06702	0.0320957	4826	2157	2669	TRUE	FALSE	FALSE	0.0253957	0.0417271	1.02572	0.54278	2881	1244	1637	FALSE	FALSE	FALSE
Conduct Disorder	Criteria: Used weapon	logistic	-0.169402	0.0795931	0.84417	0.0333081	4832	181	4651	TRUE	FALSE	FALSE	NA	NA	NA	NA	2888	89	2799	NA	NA	NA
Schizophrenia	Criteria: Characteristic symptoms	logistic	0.114722	0.0542766	1.12156	0.0345444	4820	395	4425	TRUE	FALSE	FALSE	0.0726913	0.0698247	1.0754	0.297851	2875	243	2632	FALSE	FALSE	FALSE
Mania	Criteria: Talkative/pressured speech	logistic	0.143219	0.0678725	1.15398	0.0348483	4816	245	4571	TRUE	FALSE	FALSE	0.0516753	0.0908108	1.05303	0.569327	2872	137	2735	FALSE	FALSE	FALSE
Sedatives	Days of use per month	linear	1.14312	0.541954	NA	0.0356895	338	NA	NA	TRUE	FALSE	FALSE	0.657663	0.742598	NA	0.376989	197	NA	NA	FALSE	FALSE	FALSE
Medical	Thyroid disease	logistic	-0.190927	0.0919156	0.826193	0.0377835	4850	138	4712	TRUE	FALSE	FALSE	NA	NA	NA	NA	2905	72	2833	NA	NA	NA
Conduct Disorder	Criteria: Bullies/threatens others	logistic	-0.108255	0.0522191	0.897399	0.0381638	4833	448	4385	TRUE	FALSE	FALSE	-0.126358	0.0684179	0.8813	0.0647689	2888	259	2629	FALSE	FALSE	FALSE
Environment	Frequent drug/alcohol use in household	logistic	0.0648989	0.031691	1.06705	0.0405736	4440	1978	2462	TRUE	FALSE	FALSE	0.0477125	0.0426647	1.04887	0.263434	2619	1113	1506	FALSE	FALSE	FALSE
Mania	Criteria: Distractable	logistic	0.134047	0.0655635	1.14345	0.0409003	4816	265	4551	TRUE	FALSE	FALSE	0.076789	0.0894404	1.07981	0.390589	2872	146	2726	FALSE	FALSE	FALSE
Marijuana	Criteria: Time spent obtaining/using	logistic	0.0674413	0.03317	1.06977	0.0420321	4836	1489	3347	TRUE	FALSE	FALSE	0.053646	0.0450519	1.05511	0.233748	2892	818	2074	FALSE	FALSE	FALSE
Opiate	Craving	logistic	0.0858266	0.0423924	1.08962	0.0429109	4844	712	4132	TRUE	FALSE	FALSE	0.0796769	0.0544144	1.08294	0.143123	2899	427	2472	FALSE	FALSE	FALSE
Medical	Hospital: childbirth	logistic	0.0927937	0.0459261	1.09724	0.0433316	4851	940	3911	TRUE	FALSE	FALSE	0.0715298	0.0567288	1.07415	0.207342	2906	599	2307	FALSE	FALSE	FALSE
Mania	Rapid cycling	logistic	0.156216	0.0774717	1.16908	0.0437551	4816	183	4633	TRUE	FALSE	FALSE	NA	NA	NA	NA	2872	94	2778	NA	NA	NA
Demographics	Number of children	linear	0.0578486	0.0287377	NA	0.0441715	4848	NA	NA	TRUE	FALSE	FALSE	0.0193626	0.0368189	NA	0.599006	2904	NA	NA	FALSE	FALSE	FALSE
Depression	Age at diagnosis	linear	-0.534975	0.266824	NA	0.0451359	1596	NA	NA	TRUE	FALSE	FALSE	-0.183093	0.346552	NA	0.597398	944	NA	NA	FALSE	FALSE	FALSE
Cocaine	Two withdrawal symptoms occurred together	logistic	0.0608595	0.0305349	1.06275	0.0462487	4847	2201	2646	TRUE	FALSE	FALSE	0.0846042	0.0413123	1.08829	0.0405681	2902	1254	1648	TRUE	FALSE	FALSE
Marijuana	Craving	logistic	0.0757979	0.0381198	1.07874	0.046766	4836	956	3880	TRUE	FALSE	FALSE	0.0758003	0.0515447	1.07875	0.141406	2892	525	2367	FALSE	FALSE	FALSE
Marijuana	Withdrawal symptom: Change in appetite	logistic	0.0739131	0.0373939	1.07671	0.048086	4836	1008	3828	TRUE	FALSE	FALSE	0.0681882	0.0514474	1.07057	0.18504	2892	536	2356	FALSE	FALSE	FALSE
Mania	Criteria: Increase in goal-directed activity	logistic	0.119962	0.061759	1.12745	0.0520868	4816	302	4514	FALSE	FALSE	FALSE	-0.01516	0.0825552	0.984954	0.8543	2872	172	2700	FALSE	FALSE	FALSE
Anti-Social Personality Disorder	Criteria: Irritability/aggression	logistic	0.0589578	0.0304596	1.06073	0.0529155	4833	2431	2402	FALSE	FALSE	FALSE	0.0427242	0.0400456	1.04365	0.286022	2888	1328	1560	FALSE	FALSE	FALSE
Depression	Criteria: Loss of interest	logistic	0.0588499	0.030407	1.06062	0.0529406	4826	2040	2786	FALSE	FALSE	FALSE	0.0833225	0.0422034	1.08689	0.0483466	2881	1164	1717	TRUE	FALSE	FALSE
Marijuana	Withdrawal symptom: Stomach ache	logistic	0.171424	0.0886859	1.18699	0.0532443	4836	146	4690	FALSE	FALSE	FALSE	NA	NA	NA	NA	2892	86	2806	NA	NA	NA
Anti-Social Personality Disorder	Criteria: Shoplifting	logistic	-0.0747285	0.0389865	0.927995	0.0552659	4833	877	3956	FALSE	FALSE	FALSE	-0.0484814	0.0534056	0.952675	0.363985	2888	455	2433	FALSE	FALSE	FALSE
Agoraphobia	Agoraphobia	logistic	-0.186015	0.097466	0.830261	0.0563251	4724	118	4606	FALSE	FALSE	FALSE	NA	NA	NA	NA	2809	64	2745	NA	NA	NA
Other drug	Number of times used	linear	3.2689	1.71562	NA	0.0571852	645	NA	NA	FALSE	FALSE	FALSE	2.31847	2.37363	NA	0.329363	364	NA	NA	FALSE	FALSE	FALSE
Marijuana	Withdrawal symptom: Sum	linear	0.0559088	0.029402	NA	0.0572918	4851	NA	NA	FALSE	FALSE	FALSE	0.0368535	0.0350578	NA	0.293246	2906	NA	NA	FALSE	FALSE	FALSE
Gambling	Ever gambled	logistic	-0.0715664	0.0377615	0.930934	0.0580633	4809	3803	1006	FALSE	FALSE	FALSE	-0.116177	0.0465721	0.890317	0.012611	2864	2184	680	TRUE	FALSE	FALSE
Cocaine	Withdrawal symptom: Depressed mood	logistic	0.0600502	0.0318089	1.06189	0.0590467	4847	1669	3178	FALSE	FALSE	FALSE	0.0789836	0.0430838	1.08219	0.0667645	2902	982	1920	FALSE	FALSE	FALSE
Anti-Social Personality Disorder	Criteria: Breaking/entering	logistic	0.128939	0.0693186	1.13762	0.0628714	4832	235	4597	FALSE	FALSE	FALSE	0.220407	0.0989842	1.24658	0.0259679	2887	113	2774	TRUE	FALSE	FALSE
Other drug	Ever injected	logistic	-0.111955	0.0603238	0.894085	0.0634686	4835	325	4510	FALSE	FALSE	FALSE	0.0429315	0.0804816	1.04387	0.593734	2891	183	2708	FALSE	FALSE	FALSE
Mania	Criteria: Impairment	logistic	0.110448	0.0595217	1.11678	0.0635117	4816	323	4493	FALSE	FALSE	FALSE	0.0273627	0.0799956	1.02774	0.732311	2872	183	2689	FALSE	FALSE	FALSE
Medical	Hospital: heart	logistic	0.17719	0.0955087	1.19386	0.0635644	4851	124	4727	FALSE	FALSE	FALSE	NA	NA	NA	NA	2906	76	2830	NA	NA	NA
Demographics	Divorced	logistic	0.079238	0.0427892	1.08246	0.0640511	4851	768	4083	FALSE	FALSE	FALSE	0.0719809	0.0559255	1.07463	0.198065	2906	446	2460	FALSE	FALSE	FALSE
Medical	Years: Opiates	linear	-0.0455282	0.0247609	NA	0.0660191	4843	NA	NA	FALSE	FALSE	FALSE	-0.041031	0.0326075	NA	0.208374	2903	NA	NA	FALSE	FALSE	FALSE
Anti-Social Personality Disorder	Criteria: Assumed an alias	logistic	-0.110283	0.0601079	0.895581	0.066543	4833	327	4506	FALSE	FALSE	FALSE	-0.103738	0.0825371	0.901462	0.208804	2888	172	2716	FALSE	FALSE	FALSE
Tobacco	Withdrawal symptom: Irritablility	logistic	-0.0556303	0.030498	0.945889	0.068142	4850	2055	2795	FALSE	FALSE	FALSE	-0.0796693	0.040593	0.923422	0.0496887	2905	1157	1748	TRUE	FALSE	FALSE
Opiate	Withdrawal symptom: Fever	logistic	0.0788211	0.0432458	1.08201	0.0683596	4844	673	4171	FALSE	FALSE	FALSE	0.0762179	0.0556509	1.0792	0.170821	2899	402	2497	FALSE	FALSE	FALSE
Schizophrenia	Age at diagnosis	linear	-1.40978	0.771492	NA	0.0690345	229	NA	NA	FALSE	FALSE	FALSE	-2.80121	0.872141	NA	0.00164112	153	NA	NA	TRUE	FALSE	FALSE
Anti-Social Personality Disorder	Crtiera: Stealing	logistic	-0.0946939	0.0522209	0.909651	0.0697804	4833	437	4396	FALSE	FALSE	FALSE	-0.0801912	0.0707766	0.92294	0.257207	2888	234	2654	FALSE	FALSE	FALSE
Opiate	Withdrawal symptom: Chills	logistic	0.0738145	0.0407345	1.07661	0.0699723	4844	783	4061	FALSE	FALSE	FALSE	0.0768712	0.0525524	1.0799	0.143535	2899	467	2432	FALSE	FALSE	FALSE
Other drug	Withdrawal symptom: Restlessness	logistic	0.103048	0.0569763	1.10854	0.0705123	4835	352	4483	FALSE	FALSE	FALSE	0.0805705	0.0766361	1.08391	0.293103	2891	193	2698	FALSE	FALSE	FALSE
Suicide	Age at first attempt	linear	-0.664065	0.371309	NA	0.0742419	577	NA	NA	FALSE	FALSE	FALSE	-0.332903	0.468951	NA	0.478275	345	NA	NA	FALSE	FALSE	FALSE
Opiate	Withdrawal symptom: Sweating	logistic	0.0731584	0.041001	1.0759	0.0743737	4844	767	4077	FALSE	FALSE	FALSE	0.0749205	0.0530483	1.0778	0.157859	2899	452	2447	FALSE	FALSE	FALSE
Marijuana	Marijuana use disorder (DSM-5)	logistic	0.0589015	0.033094	1.06067	0.0751046	4396	2066	2330	FALSE	FALSE	FALSE	0.0451086	0.044433	1.04614	0.310008	2627	1111	1516	FALSE	FALSE	FALSE
ADHD	Criteria: Significant impairment	logistic	-0.177644	0.100094	0.837241	0.0759351	4811	108	4703	FALSE	FALSE	FALSE	NA	NA	NA	NA	2866	57	2809	NA	NA	NA
Sedatives	Age of frequent use	linear	0.570155	0.319991	NA	0.07597	270	NA	NA	FALSE	FALSE	FALSE	0.180692	0.457312	NA	0.69338	150	NA	NA	FALSE	FALSE	FALSE
Marijuana	Criteria: Continued use despite physical/psychological problems	logistic	0.0707635	0.0399911	1.07333	0.0768132	4836	835	4001	FALSE	FALSE	FALSE	0.0733582	0.055658	1.07612	0.187498	2892	450	2442	FALSE	FALSE	FALSE
Marijuana	Abuse criteria: Legal problems	logistic	-0.140412	0.0795911	0.869	0.077703	4836	182	4654	FALSE	FALSE	FALSE	-0.0517387	0.105586	0.949577	0.624122	2892	102	2790	FALSE	FALSE	FALSE
Opiate	Symptom of use: Trouble concentrating	logistic	0.0797099	0.0452189	1.08297	0.0779416	4844	598	4246	FALSE	FALSE	FALSE	0.0799107	0.0598131	1.08319	0.181547	2899	336	2563	FALSE	FALSE	FALSE
Mania	Criterion count	linear	0.0169494	0.00961505	NA	0.0779981	4820	NA	NA	FALSE	FALSE	FALSE	-0.000141882	0.0117933	NA	0.990402	2875	NA	NA	FALSE	FALSE	FALSE
Cocaine	Sought treatment	logistic	0.0547113	0.0310523	1.05624	0.0780854	4847	2563	2284	FALSE	FALSE	FALSE	0.0531612	0.0409018	1.0546	0.193694	2902	1473	1429	FALSE	FALSE	FALSE
Medical	Diabetes	logistic	-0.0965449	0.0551522	0.907969	0.080029	4850	412	4438	FALSE	FALSE	FALSE	-0.0946202	0.0708943	0.909718	0.181986	2905	253	2652	FALSE	FALSE	FALSE
Opiate	Withdrawal symptom: Muscle pain	logistic	0.0747303	0.0428183	1.07759	0.0809344	4844	687	4157	FALSE	FALSE	FALSE	0.073404	0.0550771	1.07617	0.182614	2899	413	2486	FALSE	FALSE	FALSE
Anti-Social Personality Disorder	Criteria: Deceitful	logistic	0.060091	0.034459	1.06193	0.081187	4833	1271	3562	FALSE	FALSE	FALSE	0.0888779	0.0468566	1.09295	0.0578537	2888	683	2205	FALSE	FALSE	FALSE
Mania	Criteria: At least 3 symptoms	logistic	0.107092	0.0618913	1.11304	0.0835725	4816	298	4518	FALSE	FALSE	FALSE	-0.00817936	0.0842917	0.991854	0.922697	2872	165	2707	FALSE	FALSE	FALSE
Depression	Criteria: Depressed mood	logistic	0.0520147	0.0300815	1.05339	0.0837872	4826	2329	2497	FALSE	FALSE	FALSE	0.043144	0.0418015	1.04409	0.302017	2881	1321	1560	FALSE	FALSE	FALSE
Opiate	Frequent use	logistic	0.0645786	0.0375539	1.06671	0.0855007	4844	983	3861	FALSE	FALSE	FALSE	0.0646337	0.0485194	1.06677	0.18282	2899	578	2321	FALSE	FALSE	FALSE
Cocaine	Withdrawal symptom: Insomnia	logistic	0.0553366	0.0323458	1.0569	0.0871215	4847	1553	3294	FALSE	FALSE	FALSE	0.0705405	0.0437106	1.07309	0.106569	2902	900	2002	FALSE	FALSE	FALSE
Stimulants	Criteria: Continued use despite physical/psychological problems	logistic	0.165126	0.0968303	1.17954	0.0881368	4835	122	4713	FALSE	FALSE	FALSE	NA	NA	NA	NA	2891	61	2830	NA	NA	NA
Tobacco	Age of frequent use	linear	0.151913	0.0892847	NA	0.0889559	3209	NA	NA	FALSE	FALSE	FALSE	0.0939031	0.115797	NA	0.41751	1870	NA	NA	FALSE	FALSE	FALSE
Medical	Years: Methadone	linear	-0.0077698	0.00459206	NA	0.0907088	4850	NA	NA	FALSE	FALSE	FALSE	-0.00521783	0.00584227	NA	0.371869	2905	NA	NA	FALSE	FALSE	FALSE
Cocaine	Abuse criteria: Use in hazardous situations	logistic	0.0535979	0.0317517	1.05506	0.0914047	4847	2829	2018	FALSE	FALSE	FALSE	0.0610657	0.0420319	1.06297	0.146268	2902	1615	1287	FALSE	FALSE	FALSE
Panic Disorder	Symptom: Dizziness	logistic	0.120609	0.0716479	1.12818	0.0923051	4807	216	4591	FALSE	FALSE	FALSE	0.0362664	0.0972723	1.03693	0.709272	2862	122	2740	FALSE	FALSE	FALSE
Social Phobia	Age at diagnosis	linear	-1.06453	0.635185	NA	0.095246	223	NA	NA	FALSE	FALSE	FALSE	-0.493686	0.799758	NA	0.538251	131	NA	NA	FALSE	FALSE	FALSE
Marijuana	Withdrawal symptom: Intefere with functioining	logistic	0.0817246	0.049185	1.08516	0.0965978	4836	511	4325	FALSE	FALSE	FALSE	0.0657007	0.0670012	1.06791	0.326795	2892	285	2607	FALSE	FALSE	FALSE
Marijuana	Criteria: Withdrawal	logistic	0.063591	0.038424	1.06566	0.0979285	4836	945	3891	FALSE	FALSE	FALSE	0.057917	0.053335	1.05963	0.277519	2892	507	2385	FALSE	FALSE	FALSE
Depression	Prescribed medication	logistic	0.076989	0.04667	1.08003	0.0990149	4826	560	4266	FALSE	FALSE	FALSE	0.0162786	0.0598579	1.01641	0.785657	2881	355	2526	FALSE	FALSE	FALSE
Anti-Social Personality Disorder	Criteria: Cheated on tasks	logistic	0.10123	0.0616169	1.10653	0.100405	4829	304	4525	FALSE	FALSE	FALSE	0.102121	0.0866635	1.10752	0.238651	2884	152	2732	FALSE	FALSE	FALSE
Depression	Criteria: Fatigue	logistic	0.0500809	0.030655	1.05136	0.102323	4826	1944	2882	FALSE	FALSE	FALSE	0.0375184	0.0424799	1.03823	0.377127	2881	1110	1771	FALSE	FALSE	FALSE
Opiate	Opiate Dependence (DSM-IV)	logistic	0.0625714	0.0383927	1.06457	0.10315	4719	936	3783	FALSE	FALSE	FALSE	0.0661638	0.049726	1.0684	0.183331	2825	548	2277	FALSE	FALSE	FALSE
Opiate	Symptom of use: Decreased social contact	logistic	0.0684377	0.0421195	1.07083	0.104196	4844	722	4122	FALSE	FALSE	FALSE	0.0662517	0.0551884	1.0685	0.229959	2899	414	2485	FALSE	FALSE	FALSE
Opiate	Criteria: Continued use despite physical/psychological problems	logistic	0.0643684	0.0396581	1.06649	0.104572	4844	847	3997	FALSE	FALSE	FALSE	0.0613004	0.0516946	1.06322	0.235694	2899	492	2407	FALSE	FALSE	FALSE
Anxiety	Ever anxious	logistic	0.0636447	0.0395411	1.06571	0.107489	4808	835	3973	FALSE	FALSE	FALSE	0.036222	0.0536426	1.03689	0.499519	2863	470	2393	FALSE	FALSE	FALSE
Sedatives	Criteria: Used more than intended	logistic	0.154964	0.0968942	1.16762	0.109751	4836	116	4720	FALSE	FALSE	FALSE	NA	NA	NA	NA	2892	65	2827	NA	NA	NA
Depression	Sought treatment	logistic	0.0634076	0.0397039	1.06546	0.110263	4826	838	3988	FALSE	FALSE	FALSE	-0.00289451	0.0521575	0.99711	0.955744	2881	521	2360	FALSE	FALSE	FALSE
Medical	Years: Sedatives	linear	0.0288321	0.0180542	NA	0.110337	4850	NA	NA	FALSE	FALSE	FALSE	0.036526	0.0242725	NA	0.132477	2905	NA	NA	FALSE	FALSE	FALSE
Opiate	Withdrawal symptom: Pupil dilation	logistic	0.0656088	0.041157	1.06781	0.110912	4844	759	4085	FALSE	FALSE	FALSE	0.0558475	0.0533238	1.05744	0.294948	2899	445	2454	FALSE	FALSE	FALSE
Demographics	Education	linear	-0.0199511	0.0126022	NA	0.113455	4848	NA	NA	FALSE	FALSE	FALSE	-0.00394876	0.0160192	NA	0.805311	2905	NA	NA	FALSE	FALSE	FALSE
Opiate	Symptom of use: Depression	logistic	0.0706062	0.0448264	1.07316	0.115233	4844	613	4231	FALSE	FALSE	FALSE	0.0634337	0.0588543	1.06549	0.281119	2899	350	2549	FALSE	FALSE	FALSE
Opiate	Sought treatment	logistic	0.0637338	0.0406046	1.06581	0.116504	4844	791	4053	FALSE	FALSE	FALSE	0.0342774	0.0519965	1.03487	0.509751	2899	474	2425	FALSE	FALSE	FALSE
Cocaine	Criteria: Continued use despite physical/psychological problems	logistic	0.0491032	0.0314038	1.05033	0.11791	4847	2758	2089	FALSE	FALSE	FALSE	0.0462138	0.0416022	1.0473	0.266633	2902	1572	1330	FALSE	FALSE	FALSE
Opiate	Withdrawal symptom: Sum	linear	0.10681	0.0689821	NA	0.121598	4851	NA	NA	FALSE	FALSE	FALSE	0.104477	0.0882644	NA	0.236634	2906	NA	NA	FALSE	FALSE	FALSE
Other drug	Number of times used	linear	2.89738	1.87536	NA	0.123216	381	NA	NA	FALSE	FALSE	FALSE	4.74664	2.83556	NA	0.0958934	193	NA	NA	FALSE	FALSE	FALSE
Mania	Frequency of rapid cycling	linear	0.0969103	0.0627408	NA	0.12431	183	NA	NA	FALSE	FALSE	FALSE	NA	NA	NA	NA	94	NA	NA	NA	NA	NA
Cocaine	Withdrawal symptom: Oversleeping	logistic	0.0489238	0.031842	1.05014	0.124427	4847	1649	3198	FALSE	FALSE	FALSE	0.0402391	0.0425806	1.04106	0.344655	2902	919	1983	FALSE	FALSE	FALSE
Panic Disorder	Criteria: Panic attacks	logistic	0.112001	0.0733036	1.11851	0.126536	4807	206	4601	FALSE	FALSE	FALSE	0.0545788	0.096782	1.0561	0.572798	2862	124	2738	FALSE	FALSE	FALSE
Opiate	Criteria: Unsuccessful effort to decrease use	logistic	0.0579639	0.038235	1.05968	0.129521	4844	933	3911	FALSE	FALSE	FALSE	0.0434723	0.0492678	1.04443	0.377578	2899	555	2344	FALSE	FALSE	FALSE
Opiate	Withdrawal symptom: Increased heart rate	logistic	0.0640453	0.0423245	1.06614	0.130229	4844	709	4135	FALSE	FALSE	FALSE	0.0631909	0.0545037	1.06523	0.246298	2899	423	2476	FALSE	FALSE	FALSE
Demographics	Never married	logistic	-0.0492157	0.0327535	0.951976	0.13294	4851	2946	1905	FALSE	FALSE	FALSE	-0.0881725	0.0423397	0.915603	0.0372966	2906	1767	1139	TRUE	FALSE	FALSE
Opiate	Withdrawal symptom: Stomach ache	logistic	0.0628193	0.0419786	1.06483	0.134534	4844	724	4120	FALSE	FALSE	FALSE	0.0650092	0.054181	1.06717	0.230197	2899	428	2471	FALSE	FALSE	FALSE
Conduct Disorder	Truancy, suspended or expelled from school	logistic	0.0578333	0.0386856	1.05954	0.134926	4833	3885	948	FALSE	FALSE	FALSE	0.0628627	0.0484559	1.06488	0.194522	2888	2251	637	FALSE	FALSE	FALSE
Sedatives	Criteria: Continued use despite physical/psychological problems	logistic	0.146967	0.0983868	1.15832	0.135237	4836	113	4723	FALSE	FALSE	FALSE	NA	NA	NA	NA	2892	61	2831	NA	NA	NA
Depression	Trouble functioning	logistic	0.0477377	0.0320102	1.0489	0.135876	4826	1566	3260	FALSE	FALSE	FALSE	0.0125135	0.0443645	1.01259	0.777896	2881	930	1951	FALSE	FALSE	FALSE
Cocaine	DSM-5 criterion count	linear	0.100129	0.0671826	NA	0.136185	4851	NA	NA	FALSE	FALSE	FALSE	0.133101	0.0827069	NA	0.107659	2906	NA	NA	FALSE	FALSE	FALSE
Other drug	Withdrawal symptom: Paranoia	logistic	-0.140643	0.0945167	0.868799	0.136745	4835	119	4716	FALSE	FALSE	FALSE	NA	NA	NA	NA	2891	64	2827	NA	NA	NA
Sedatives	Criteria: Unsuccessful effort to decrease use	logistic	0.124919	0.0840578	1.13306	0.13725	4836	157	4679	FALSE	FALSE	FALSE	NA	NA	NA	NA	2892	88	2804	NA	NA	NA
Agoraphobia	Criteria: Agoraphobic fears	logistic	-0.0927076	0.0627513	0.91146	0.139573	4355	292	4063	FALSE	FALSE	FALSE	-0.104481	0.0833336	0.900792	0.209926	2620	178	2442	FALSE	FALSE	FALSE
Schizophrenia	Criterion count	linear	0.012259	0.00830395	NA	0.139933	4820	NA	NA	FALSE	FALSE	FALSE	0.00440759	0.0111497	NA	0.692644	2875	NA	NA	FALSE	FALSE	FALSE
Cocaine	Withdrawal symptom: Increased appetite	logistic	0.0461623	0.0312812	1.04724	0.140018	4847	1807	3040	FALSE	FALSE	FALSE	0.037465	0.0413917	1.03818	0.365395	2902	1027	1875	FALSE	FALSE	FALSE
Mania	Bipolar I Disorder	logistic	0.106175	0.0721342	1.11202	0.141047	4846	215	4631	FALSE	FALSE	FALSE	0.0313051	0.0951849	1.0318	0.742241	2901	127	2774	FALSE	FALSE	FALSE
Opiate	Symptom of use: Number of these problems	linear	0.0281619	0.0192365	NA	0.143265	4851	NA	NA	FALSE	FALSE	FALSE	0.0188978	0.0241763	NA	0.434476	2906	NA	NA	FALSE	FALSE	FALSE
Environment	Frequency of moving	linear	0.0524013	0.0359371	NA	0.144874	4431	NA	NA	FALSE	FALSE	FALSE	0.0535289	0.043753	NA	0.221278	2614	NA	NA	FALSE	FALSE	FALSE
Demographics	Widowed	logistic	-0.155304	0.10684	0.856155	0.146052	4851	106	4745	FALSE	FALSE	FALSE	NA	NA	NA	NA	2906	66	2840	NA	NA	NA
Alcohol	Withdrawal symptom: Restlessness	logistic	0.0500171	0.0349475	1.05129	0.152371	4850	1177	3673	FALSE	FALSE	FALSE	0.0537234	0.0475495	1.05519	0.258543	2905	660	2245	FALSE	FALSE	FALSE
Opiate	Criteria: Used more than intended	logistic	0.0569577	0.039868	1.05861	0.153104	4844	825	4019	FALSE	FALSE	FALSE	0.0688342	0.0518052	1.07126	0.183943	2899	479	2420	FALSE	FALSE	FALSE
Depression	Criteria: Suicidal ideation	logistic	0.0502332	0.0352573	1.05152	0.154226	4826	1139	3687	FALSE	FALSE	FALSE	0.0152712	0.0492561	1.01539	0.756533	2881	655	2226	FALSE	FALSE	FALSE
Opiate	Opiate use disorder (DSM-5)	logistic	0.053054	0.0373099	1.05449	0.155031	4786	1012	3774	FALSE	FALSE	FALSE	0.0635487	0.0481962	1.06561	0.187323	2876	596	2280	FALSE	FALSE	FALSE
Cocaine	Frequent use	logistic	0.0451468	0.0318	1.04618	0.155691	4847	2824	2023	FALSE	FALSE	FALSE	0.0482576	0.04175	1.04944	0.247734	2902	1631	1271	FALSE	FALSE	FALSE
Social Phobia	Criteria: Avoidance/distress	logistic	0.082597	0.0582008	1.0861	0.155848	4807	339	4468	FALSE	FALSE	FALSE	0.0407088	0.0767629	1.04155	0.595891	2862	199	2663	FALSE	FALSE	FALSE
Sedatives	DSM-5 criterion count	linear	0.0274438	0.0193555	NA	0.15629	4851	NA	NA	FALSE	FALSE	FALSE	0.0354106	0.0232524	NA	0.127898	2906	NA	NA	FALSE	FALSE	FALSE
Cocaine	Cocaine Abuse	logistic	0.0455091	0.03211	1.04656	0.156399	4847	2924	1923	FALSE	FALSE	FALSE	0.0589984	0.0422423	1.06077	0.162514	2902	1673	1229	FALSE	FALSE	FALSE
Tobacco	Frequent use	logistic	0.043891	0.0312644	1.04487	0.160359	4850	1768	3082	FALSE	FALSE	FALSE	0.0666812	0.0410213	1.06895	0.10405	2905	1026	1879	FALSE	FALSE	FALSE
Agoraphobia	Criterion count	linear	-0.0311194	0.0222032	NA	0.161107	4808	NA	NA	FALSE	FALSE	FALSE	-0.0373831	0.0269132	NA	0.164934	2863	NA	NA	FALSE	FALSE	FALSE
Depression	Major Depressive Disorder	logistic	0.0683729	0.0490342	1.07076	0.163199	4802	503	4299	FALSE	FALSE	FALSE	0.0407824	0.0655251	1.04163	0.533683	2875	278	2597	FALSE	FALSE	FALSE
Cocaine	Cocaine Dependence (DSM-IV)	logistic	0.0463382	0.0332579	1.04743	0.16353	4683	2936	1747	FALSE	FALSE	FALSE	0.0429641	0.0434903	1.0439	0.323202	2807	1688	1119	FALSE	FALSE	FALSE
Tobacco	Smoke after waking: categorical	linear	-0.0265981	0.0191505	NA	0.164941	3978	NA	NA	FALSE	FALSE	FALSE	-0.042318	0.0250475	NA	0.0912544	2373	NA	NA	FALSE	FALSE	FALSE
Social Phobia	Criteria: Situation provokes anxiety	logistic	0.0804667	0.0580421	1.08379	0.16564	4807	341	4466	FALSE	FALSE	FALSE	0.0376217	0.0764793	1.03834	0.622775	2862	201	2661	FALSE	FALSE	FALSE
Cocaine	Cocaine use disorder (DSM-5)	logistic	0.0457456	0.0331094	1.04681	0.16708	4801	3056	1745	FALSE	FALSE	FALSE	0.0452402	0.0432695	1.04628	0.295771	2877	1758	1119	FALSE	FALSE	FALSE
Alcohol	Reaction: Nausea	logistic	0.0674837	0.0491361	1.06981	0.169627	4850	507	4343	FALSE	FALSE	FALSE	0.000888266	0.0642477	1.00089	0.988969	2905	291	2614	FALSE	FALSE	FALSE
Tobacco	Withdrawal symptom: Craving	logistic	-0.0454935	0.0331489	0.955526	0.169939	4850	1387	3463	FALSE	FALSE	FALSE	-0.0341055	0.0440959	0.96647	0.439262	2905	792	2113	FALSE	FALSE	FALSE
Anti-Social Personality Disorder	Criteria: Been arrested (for any reason)	logistic	-0.0438264	0.0320082	0.95712	0.170929	4832	1691	3141	FALSE	FALSE	FALSE	-0.0152758	0.0426329	0.98484	0.720111	2887	908	1979	FALSE	FALSE	FALSE
Medical	Ever used: Anxiolytics	logistic	0.106943	0.078255	1.11287	0.171752	4851	179	4672	FALSE	FALSE	FALSE	0.0327288	0.0983441	1.03327	0.739286	2906	112	2794	FALSE	FALSE	FALSE
Stimulants	Ever used: Stimulants	logistic	-0.0568654	0.0416669	0.944721	0.172328	4835	806	4029	FALSE	FALSE	FALSE	0.000456808	0.0567941	1.00046	0.993582	2891	423	2468	FALSE	FALSE	FALSE
Other drug	Withdrawal symptom: Insomnia	logistic	0.0795046	0.0585165	1.08275	0.174251	4835	331	4504	FALSE	FALSE	FALSE	0.0515995	0.0787085	1.05295	0.512096	2891	181	2710	FALSE	FALSE	FALSE
Stimulants	Ever injected	logistic	-0.056325	0.0420564	0.945232	0.180482	4835	787	4048	FALSE	FALSE	FALSE	-0.00148362	0.0574006	0.998517	0.97938	2891	413	2478	FALSE	FALSE	FALSE
Stimulants	Criteria: Time spent obtaining/using	logistic	-0.133988	0.100061	0.8746	0.18055	4835	113	4722	FALSE	FALSE	FALSE	NA	NA	NA	NA	2891	63	2828	NA	NA	NA
Tobacco	Smoke after waking	linear	-1.36885	1.02335	NA	0.181109	3463	NA	NA	FALSE	FALSE	FALSE	-1.33202	1.27212	NA	0.295184	2066	NA	NA	FALSE	FALSE	FALSE
Cocaine	Withdrawal symptom: Restlessness	logistic	0.0414085	0.0311358	1.04228	0.18354	4847	1874	2973	FALSE	FALSE	FALSE	0.0633437	0.0422353	1.06539	0.133671	2902	1082	1820	FALSE	FALSE	FALSE
Opiate	DSM-5 criterion count	linear	0.0707037	0.053339	NA	0.18505	4851	NA	NA	FALSE	FALSE	FALSE	0.0835514	0.0675233	NA	0.21605	2906	NA	NA	FALSE	FALSE	FALSE
Marijuana	Regularly use	logistic	0.0419655	0.0317285	1.04286	0.185955	4836	2883	1953	FALSE	FALSE	FALSE	0.0564042	0.0412852	1.05803	0.171874	2892	1613	1279	FALSE	FALSE	FALSE
Medical	Years: Cannabis	linear	0.176373	0.13394	NA	0.187966	4821	NA	NA	FALSE	FALSE	FALSE	0.295393	0.168045	NA	0.0788847	2890	NA	NA	FALSE	FALSE	FALSE
Alcohol	Criteria: Tolerance	logistic	0.0400865	0.0305363	1.0409	0.189268	4850	2241	2609	FALSE	FALSE	FALSE	0.0139881	0.0403572	1.01409	0.728886	2905	1275	1630	FALSE	FALSE	FALSE
Opiate	Withdrawal symptom: Nausea	logistic	0.0543456	0.0414025	1.05585	0.189312	4844	751	4093	FALSE	FALSE	FALSE	0.0492064	0.0532126	1.05044	0.355115	2899	450	2449	FALSE	FALSE	FALSE
Tobacco	Withdrawal symptom: Increased appetite	logistic	0.0399987	0.0305792	1.04081	0.19086	4850	2098	2752	FALSE	FALSE	FALSE	0.021477	0.0402001	1.02171	0.593166	2905	1210	1695	FALSE	FALSE	FALSE
Depression	Experienced hallucinations	logistic	0.108103	0.082779	1.11416	0.191578	4811	162	4649	FALSE	FALSE	FALSE	0.021966	0.101193	1.02221	0.828154	2870	110	2760	FALSE	FALSE	FALSE
Opiate	Withdrawal symptom: Eyes running	logistic	0.0657475	0.0504419	1.06796	0.192428	4844	459	4385	FALSE	FALSE	FALSE	0.0444679	0.0640297	1.04547	0.487376	2899	285	2614	FALSE	FALSE	FALSE
Environment	Parental death before age 6	logistic	-0.0967749	0.0747085	0.90776	0.195194	4432	210	4222	FALSE	FALSE	FALSE	-0.139506	0.0986197	0.869788	0.15719	2613	120	2493	FALSE	FALSE	FALSE
Other drug	Withdrawal symptom: Twitching	logistic	-0.103896	0.0802558	0.901319	0.195473	4835	170	4665	FALSE	FALSE	FALSE	NA	NA	NA	NA	2891	88	2803	NA	NA	NA
Opiate	Criteria: Time spent obtaining/using	logistic	0.0517605	0.0399877	1.05312	0.195524	4844	826	4018	FALSE	FALSE	FALSE	0.0639816	0.0516434	1.06607	0.215379	2899	488	2411	FALSE	FALSE	FALSE
Cocaine	Criteria: Time spent obtaining/using	logistic	0.0397634	0.0310261	1.04056	0.199979	4847	2604	2243	FALSE	FALSE	FALSE	0.0583838	0.0410222	1.06012	0.154671	2902	1505	1397	FALSE	FALSE	FALSE
Cocaine	Withdrawal symptom: Intefere with functioining	logistic	0.0396689	0.0311063	1.04047	0.202215	4847	1884	2963	FALSE	FALSE	FALSE	0.0720187	0.0422574	1.07468	0.0883278	2902	1078	1824	FALSE	FALSE	FALSE
Cocaine	Criteria: Unsuccessful effort to decrease use	logistic	0.0410301	0.0321767	1.04188	0.202257	4847	2975	1872	FALSE	FALSE	FALSE	0.0430079	0.0419095	1.04395	0.304793	2902	1708	1194	FALSE	FALSE	FALSE
Alcohol	Withdrawal symptom: Weakness	logistic	0.0447947	0.0351777	1.04581	0.202882	4850	1158	3692	FALSE	FALSE	FALSE	0.0208043	0.0476179	1.02102	0.662183	2905	653	2252	FALSE	FALSE	FALSE
Other drug	Withdrawal symptom: Depressed mood	logistic	0.0785752	0.0619303	1.08174	0.204523	4835	293	4542	FALSE	FALSE	FALSE	0.097813	0.0857477	1.10276	0.253992	2891	152	2739	FALSE	FALSE	FALSE
Opiate	Regularly use	logistic	0.0456768	0.0360803	1.04674	0.205522	4844	1103	3741	FALSE	FALSE	FALSE	0.051083	0.046872	1.05241	0.275783	2899	642	2257	FALSE	FALSE	FALSE
Cocaine	Regularly use	logistic	0.0415781	0.0329233	1.04245	0.206633	4847	3092	1755	FALSE	FALSE	FALSE	0.0375873	0.0429947	1.0383	0.381993	2902	1781	1121	FALSE	FALSE	FALSE
Tobacco	Fagerstr√∂m Test for Nicotine Dependence	linear	0.0487407	0.0385922	NA	0.206662	4851	NA	NA	FALSE	FALSE	FALSE	0.012039	0.048922	NA	0.805633	2906	NA	NA	FALSE	FALSE	FALSE
Suicide	Hospitalization following attempt	logistic	0.119738	0.0950072	1.1272	0.207558	4806	120	4686	FALSE	FALSE	FALSE	NA	NA	NA	NA	2863	84	2779	NA	NA	NA
Suicide	Number of suicide attempts	linear	0.192103	0.152808	NA	0.209218	578	NA	NA	FALSE	FALSE	FALSE	0.263335	0.231056	NA	0.255234	346	NA	NA	FALSE	FALSE	FALSE
Mania	Criteria: Excessive pleasurable activities	logistic	0.0875331	0.0697506	1.09148	0.209499	4816	231	4585	FALSE	FALSE	FALSE	-0.0448147	0.09851	0.956175	0.649163	2872	117	2755	FALSE	FALSE	FALSE
Gambling	Criteria: Irritability	logistic	0.0799507	0.0641228	1.08323	0.212457	4809	289	4520	FALSE	FALSE	FALSE	0.050576	0.0903065	1.05188	0.575446	2864	148	2716	FALSE	FALSE	FALSE
Other drug	Age at desire	linear	0.363831	0.292114	NA	0.21399	293	NA	NA	FALSE	FALSE	FALSE	0.914745	0.393285	NA	0.0214	161	NA	NA	TRUE	FALSE	FALSE
Marijuana	Age of first use	linear	0.0705793	0.0571825	NA	0.217173	3890	NA	NA	FALSE	FALSE	FALSE	0.0431442	0.0737751	NA	0.558737	2236	NA	NA	FALSE	FALSE	FALSE
Panic Disorder	Symptom: Sweating	logistic	0.0834448	0.0676923	1.08703	0.217685	4807	243	4564	FALSE	FALSE	FALSE	0.0875144	0.0910301	1.09146	0.336362	2862	143	2719	FALSE	FALSE	FALSE
Gambling	Criteria: Gamble to escape from problems	logistic	0.0794588	0.0646073	1.0827	0.218745	4809	280	4529	FALSE	FALSE	FALSE	0.0208784	0.0887389	1.0211	0.813992	2864	147	2717	FALSE	FALSE	FALSE
Medical	Hospital: infection	logistic	-0.103607	0.0846595	0.901579	0.221024	4851	155	4696	FALSE	FALSE	FALSE	NA	NA	NA	NA	2906	86	2820	NA	NA	NA
Cocaine	Withdrawal symptom: Nightmares	logistic	0.0528158	0.0432369	1.05424	0.22188	4847	674	4173	FALSE	FALSE	FALSE	0.0871134	0.0579332	1.09102	0.132662	2902	392	2510	FALSE	FALSE	FALSE
Opiate	Withdrawal symptom: Nose running	logistic	0.0509415	0.0417678	1.05226	0.222602	4844	735	4109	FALSE	FALSE	FALSE	0.048014	0.0541987	1.04919	0.375678	2899	431	2468	FALSE	FALSE	FALSE
Opiate	Withdrawal symptom: Diarrhea	logistic	0.0559364	0.0458979	1.05753	0.222952	4844	577	4267	FALSE	FALSE	FALSE	0.0730163	0.0586171	1.07575	0.212893	2899	352	2547	FALSE	FALSE	FALSE
Conduct Disorder	Age at diagnosis	linear	-0.201281	0.165694	NA	0.224702	1155	NA	NA	FALSE	FALSE	FALSE	-0.151768	0.224957	NA	0.500162	601	NA	NA	FALSE	FALSE	FALSE
ADHD	Age at diagnosis	linear	0.167426	0.137979	NA	0.225332	803	NA	NA	FALSE	FALSE	FALSE	0.323559	0.197556	NA	0.102195	443	NA	NA	FALSE	FALSE	FALSE
Social Phobia	Criterion count	linear	0.0211918	0.0174907	NA	0.225724	4807	NA	NA	FALSE	FALSE	FALSE	0.0175156	0.0217032	NA	0.419704	2862	NA	NA	FALSE	FALSE	FALSE
Opiate	Withdrawal symptom: Craving	logistic	0.0502403	0.0415367	1.05152	0.226455	4844	743	4101	FALSE	FALSE	FALSE	0.0576462	0.0537907	1.05934	0.283866	2899	438	2461	FALSE	FALSE	FALSE
Conduct Disorder	Criteria: Breaking/entering	logistic	0.10658	0.0881302	1.11247	0.226531	4832	143	4689	FALSE	FALSE	FALSE	NA	NA	NA	NA	2887	66	2821	NA	NA	NA
Panic Disorder	Symptom: Fear you might die	logistic	0.0922107	0.0764582	1.0966	0.227807	4807	185	4622	FALSE	FALSE	FALSE	0.0694799	0.103687	1.07195	0.502798	2862	102	2760	FALSE	FALSE	FALSE
Alcohol	Withdrawal symptom: Shaking	logistic	0.0520147	0.0431634	1.05339	0.228179	4850	676	4174	FALSE	FALSE	FALSE	0.0225135	0.0579258	1.02277	0.697527	2905	379	2526	FALSE	FALSE	FALSE
Sedatives	Age at diagnosis	linear	0.838826	0.69236	NA	0.228306	123	NA	NA	FALSE	FALSE	FALSE	NA	NA	NA	NA	65	NA	NA	NA	NA	NA
Marijuana	Withdrawal symptom: Insomnia	logistic	0.0594087	0.049369	1.06121	0.228837	4836	503	4333	FALSE	FALSE	FALSE	0.0132674	0.06842	1.01336	0.846246	2892	268	2624	FALSE	FALSE	FALSE
Other drug	Criteria: Withdrawal	logistic	0.0620858	0.0522217	1.06405	0.234483	4835	431	4404	FALSE	FALSE	FALSE	0.0514905	0.0710229	1.05284	0.468461	2891	230	2661	FALSE	FALSE	FALSE
Opiate	Criteria: Reduction in other activties	logistic	0.0496825	0.0418283	1.05094	0.234923	4844	737	4107	FALSE	FALSE	FALSE	0.0590612	0.0548535	1.06084	0.281611	2899	423	2476	FALSE	FALSE	FALSE
ADHD	Attention Deficit Hyperactivity Disorder	logistic	-0.12111	0.102236	0.885936	0.236169	4024	103	3921	FALSE	FALSE	FALSE	NA	NA	NA	NA	2461	57	2404	NA	NA	NA
Alcohol	Symptom of use: Depression	logistic	0.0401676	0.0340165	1.04099	0.237671	4850	1279	3571	FALSE	FALSE	FALSE	0.0561066	0.0461727	1.05771	0.22431	2905	732	2173	FALSE	FALSE	FALSE
Mania	Criteria: Grandiosity	logistic	0.115762	0.0985695	1.12273	0.240226	4816	111	4705	FALSE	FALSE	FALSE	NA	NA	NA	NA	2872	69	2803	NA	NA	NA
Gambling	Criteria: Jeopardized relationships	logistic	0.0751809	0.0641219	1.07808	0.241009	4809	295	4514	FALSE	FALSE	FALSE	0.0933655	0.0938289	1.09786	0.319706	2864	141	2723	FALSE	FALSE	FALSE
Panic Disorder	Cause substance use	logistic	0.0942625	0.0804578	1.09885	0.241367	4807	170	4637	FALSE	FALSE	FALSE	0.0946239	0.103792	1.09925	0.361942	2862	106	2756	FALSE	FALSE	FALSE
PTSD	Criteria: Exposure to traumatic event	logistic	0.0352243	0.0300868	1.03585	0.241696	4807	2474	2333	FALSE	FALSE	FALSE	NA	NA	NA	NA	2862	627	2235	NA	NA	NA
Opiate	Two withdrawal symptoms occurred together	logistic	0.046909	0.0401153	1.04803	0.242261	4844	815	4029	FALSE	FALSE	FALSE	0.0430069	0.0514442	1.04395	0.40316	2899	489	2410	FALSE	FALSE	FALSE
Alcohol	Withdrawal symptom: Increased heart rate	logistic	0.0454033	0.0388527	1.04645	0.242564	4850	881	3969	FALSE	FALSE	FALSE	0.0889104	0.0522443	1.09298	0.0887895	2905	500	2405	FALSE	FALSE	FALSE
Tobacco	Age at diagnosis	linear	0.195852	0.167806	NA	0.243272	2409	NA	NA	FALSE	FALSE	FALSE	0.0372469	0.221654	NA	0.866576	1375	NA	NA	FALSE	FALSE	FALSE
Opiate	Criteria: Withdrawal	logistic	0.044965	0.0386543	1.04599	0.244725	4844	901	3943	FALSE	FALSE	FALSE	0.0526237	0.0499594	1.05403	0.29219	2899	530	2369	FALSE	FALSE	FALSE
Marijuana	Withdrawal symptom: Paranoia	logistic	0.105083	0.0905008	1.1108	0.245591	4836	140	4696	FALSE	FALSE	FALSE	NA	NA	NA	NA	2892	75	2817	NA	NA	NA
Anti-Social Personality Disorder	Criteria: Deceitfulness	logistic	0.0359516	0.031309	1.03661	0.250852	4833	1915	2918	FALSE	FALSE	FALSE	0.0599844	0.0421329	1.06182	0.154535	2888	1028	1860	FALSE	FALSE	FALSE
Opiate	Number of times used	linear	114.573	100.065	NA	0.252428	1317	NA	NA	FALSE	FALSE	FALSE	7.99202	139.157	NA	0.954217	756	NA	NA	FALSE	FALSE	FALSE
Panic Disorder	Panic attack for no definable reason	logistic	0.0877581	0.0771663	1.09172	0.25543	4807	185	4622	FALSE	FALSE	FALSE	0.122222	0.103602	1.13001	0.23811	2862	109	2753	FALSE	FALSE	FALSE
Alcohol	Symptom of use: Number psychological problems	linear	0.0274507	0.0244427	NA	0.261467	4851	NA	NA	FALSE	FALSE	FALSE	0.0171914	0.0298291	NA	0.564438	2906	NA	NA	FALSE	FALSE	FALSE
Medical	Unconscious > 5 min	logistic	0.0525721	0.0468554	1.05398	0.261859	4850	553	4297	FALSE	FALSE	FALSE	0.00368814	0.0626466	1.00369	0.953054	2905	308	2597	FALSE	FALSE	FALSE
Social Phobia	Criteria: Recognize fear is excessive	logistic	0.0757323	0.0676931	1.07867	0.263243	4807	244	4563	FALSE	FALSE	FALSE	0.105617	0.088878	1.1114	0.234702	2862	144	2718	FALSE	FALSE	FALSE
Panic Disorder	Symptom: Flushes/chills	logistic	0.0817104	0.0730877	1.08514	0.263576	4807	209	4598	FALSE	FALSE	FALSE	0.0653122	0.100546	1.06749	0.515967	2862	117	2745	FALSE	FALSE	FALSE
Opiate	Abuse criteria: Continued use despite social/interpersonal problems	logistic	0.0451166	0.0403589	1.04615	0.263616	4844	806	4038	FALSE	FALSE	FALSE	0.058836	0.05244	1.0606	0.261876	2899	469	2430	FALSE	FALSE	FALSE
Environment	Household members cigarette smokers	logistic	0.0379816	0.0341509	1.03871	0.266065	4439	3039	1400	FALSE	FALSE	FALSE	0.0319498	0.0440599	1.03247	0.468363	2618	1732	886	FALSE	FALSE	FALSE
Panic Disorder	Symptom: Numbness/tingling	logistic	0.100497	0.090577	1.10572	0.267204	4807	133	4674	FALSE	FALSE	FALSE	NA	NA	NA	NA	2862	84	2778	NA	NA	NA
Other drug	Two withdrawal symptoms occurred together	logistic	0.0582099	0.052559	1.05994	0.268071	4835	425	4410	FALSE	FALSE	FALSE	0.0513396	0.0716843	1.05268	0.473874	2891	226	2665	FALSE	FALSE	FALSE
Opiate	Criteria: Tolerance	logistic	0.0448827	0.0406712	1.04591	0.269788	4844	781	4063	FALSE	FALSE	FALSE	0.051932	0.0522801	1.0533	0.320544	2899	464	2435	FALSE	FALSE	FALSE
Alcohol	Symptom of use: Clouded thinking	logistic	0.0370045	0.0342396	1.0377	0.279807	4850	1250	3600	FALSE	FALSE	FALSE	0.0230944	0.0471405	1.02336	0.6242	2905	692	2213	FALSE	FALSE	FALSE
Environment	Caregiver: Other	logistic	0.098873	0.0917805	1.10393	0.281357	4608	134	4474	FALSE	FALSE	FALSE	NA	NA	NA	NA	2727	75	2652	NA	NA	NA
Medical	Years: Amphtamines	linear	0.018721	0.0174349	NA	0.282982	4848	NA	NA	FALSE	FALSE	FALSE	0.0342208	0.0188915	NA	0.0701767	2903	NA	NA	FALSE	FALSE	FALSE
Demographics	Household income	linear	-0.0290304	0.0272168	NA	0.286191	4812	NA	NA	FALSE	FALSE	FALSE	-0.00793878	0.0352142	NA	0.821651	2879	NA	NA	FALSE	FALSE	FALSE
Marijuana	Age of frequent use	linear	0.0894419	0.0838492	NA	0.286196	2929	NA	NA	FALSE	FALSE	FALSE	0.123775	0.109535	NA	0.258642	1634	NA	NA	FALSE	FALSE	FALSE
Panic Disorder	Ever have panic attack	logistic	0.0646318	0.0608465	1.06677	0.28814	4807	309	4498	FALSE	FALSE	FALSE	0.0213496	0.0807183	1.02158	0.791399	2862	183	2679	FALSE	FALSE	FALSE
Other drug	Withdrawal symptom: Nightmares	logistic	-0.0957474	0.0902012	0.908694	0.288469	4835	130	4705	FALSE	FALSE	FALSE	NA	NA	NA	NA	2891	73	2818	NA	NA	NA
Suicide	Self harm	linear	-0.0739719	0.0701211	NA	0.291516	4851	NA	NA	FALSE	FALSE	FALSE	-0.103243	0.100238	NA	0.303105	2906	NA	NA	FALSE	FALSE	FALSE
Depression	Length of episode	linear	-0.879219	0.834171	NA	0.292008	2019	NA	NA	FALSE	FALSE	FALSE	-1.34375	1.0985	NA	0.221485	1171	NA	NA	FALSE	FALSE	FALSE
Other drug	Age of first use	linear	0.191847	0.182784	NA	0.294315	643	NA	NA	FALSE	FALSE	FALSE	0.15699	0.254823	NA	0.538286	334	NA	NA	FALSE	FALSE	FALSE
Social Phobia	Social phobia	logistic	0.0820446	0.0782638	1.0855	0.294497	4082	179	3903	FALSE	FALSE	FALSE	0.0632976	0.102811	1.06534	0.538111	2462	106	2356	FALSE	FALSE	FALSE
Opiate	Withdrawal symptom: Depressed mood	logistic	0.0465743	0.0445312	1.04768	0.295617	4844	620	4224	FALSE	FALSE	FALSE	0.0451977	0.057711	1.04623	0.433525	2899	367	2532	FALSE	FALSE	FALSE
Alcohol	Symptom of use: Other problems	logistic	0.0912424	0.08736	1.09553	0.296281	4850	146	4704	FALSE	FALSE	FALSE	NA	NA	NA	NA	2905	86	2819	NA	NA	NA
Demographics	Separated	logistic	0.0616698	0.0594396	1.06361	0.299493	4851	329	4522	FALSE	FALSE	FALSE	0.0990168	0.0769459	1.10408	0.198151	2906	195	2711	FALSE	FALSE	FALSE
Alcohol	Withdrawal symptom: Depressed mood	logistic	0.0349878	0.033732	1.03561	0.29963	4850	1316	3534	FALSE	FALSE	FALSE	0.0354173	0.0460571	1.03605	0.441901	2905	744	2161	FALSE	FALSE	FALSE
Schizophrenia	Criteria: Hallucinations	logistic	0.0653217	0.0629996	1.0675	0.299801	4820	285	4535	FALSE	FALSE	FALSE	0.0503525	0.0799989	1.05164	0.529078	2875	186	2689	FALSE	FALSE	FALSE
OCD	Obession criterion count	linear	0.00473757	0.0045768	NA	0.300661	4808	NA	NA	FALSE	FALSE	FALSE	0.006341	0.00544914	NA	0.244656	2863	NA	NA	FALSE	FALSE	FALSE
Panic Disorder	Criterion count	linear	0.00612101	0.00591837	NA	0.301077	4807	NA	NA	FALSE	FALSE	FALSE	0.00385659	0.00721489	NA	0.593015	2862	NA	NA	FALSE	FALSE	FALSE
Anti-Social Personality Disorder	Criteria: Lack of remorse	logistic	-0.032269	0.0312626	0.968246	0.301982	4830	1811	3019	FALSE	FALSE	FALSE	-0.0586206	0.0419687	0.943064	0.162483	2885	972	1913	FALSE	FALSE	FALSE
Tobacco	Withdrawal symptom: Anxiety	logistic	-0.0328409	0.0318393	0.967693	0.302326	4850	1627	3223	FALSE	FALSE	FALSE	-0.0302062	0.0425235	0.970245	0.477492	2905	925	1980	FALSE	FALSE	FALSE
Sedatives	Criteria: Reduction in other activties	logistic	0.0985881	0.0959217	1.10361	0.304045	4836	118	4718	FALSE	FALSE	FALSE	NA	NA	NA	NA	2892	62	2830	NA	NA	NA
Environment	Witness/experience violent crime before age 13	logistic	0.0385083	0.0374687	1.03926	0.30407	4433	1036	3397	FALSE	FALSE	FALSE	0.0412736	0.055615	1.04214	0.458008	2615	496	2119	FALSE	FALSE	FALSE
Marijuana	Ever used: Marijuana	logistic	0.0407023	0.0398648	1.04154	0.307251	4836	3933	903	FALSE	FALSE	FALSE	0.0172405	0.0496776	1.01739	0.728556	2892	2266	626	FALSE	FALSE	FALSE
Environment	Caregiver: Parent	logistic	-0.040021	0.0394717	0.960769	0.310623	4608	3735	873	FALSE	FALSE	FALSE	-0.101938	0.0508731	0.903086	0.0450956	2727	2199	528	TRUE	FALSE	FALSE
Agoraphobia	Criteria: Avoidance/distress	logistic	-0.081612	0.0805569	0.92163	0.311014	4808	174	4634	FALSE	FALSE	FALSE	NA	NA	NA	NA	2863	98	2765	NA	NA	NA
Alcohol	Symptom of use: Vomit blood	logistic	0.0747956	0.0740054	1.07766	0.312171	4850	206	4644	FALSE	FALSE	FALSE	NA	NA	NA	NA	2905	93	2812	NA	NA	NA
Cocaine	Criteria: Used more than intended	logistic	0.031572	0.0312671	1.03208	0.312614	4847	2720	2127	FALSE	FALSE	FALSE	0.0464704	0.0411039	1.04757	0.258241	2902	1549	1353	FALSE	FALSE	FALSE
[truncated: 440 more rows]

## Sheet: STable 7
Supplementary Table 7: PheWAS results for schizophrenia PGS in African Ancestry
[truncated: 685 more rows]

[truncated: 14 more sheets: STable 8, STable 9, STable 10, STable 11, STable 12, STable 13, STable 14, STable 15, STable 16, STable 17, STable 18, STable 19, STable 20, STable 21]
